# Supplementary material for: VgrG and PAAR Proteins Define Distinct Versions of a Functional Type VI Secretion System
Source: PLoS Pathog. 2016 Jun 28;12(6):e1005735. doi: 10.1371/journal.ppat.1005735 (PMC4924876; doi:10.1371/journal.ppat.1005735)
Supplement: S1 Dataset — Sheet 1, All data. Sheet 2, Proteins significantly upregulated in the secretome of the ΔvgrG1ΔvgrG2 mutant compared with the wild type. (XLSX) [file ppat.1005735.s008.xlsx]

## Sheet: All data
Protein ID	WT avg log2 Intensity	ΔvgrG2 avg log2 Intensity	ΔvgrG1 avg log2 Intensity	ΔvgrG1G2 avg log2 Intensity	log2 WT/ΔvgrG2	log2 WT/ΔvgrG1	log2 WT/ΔvgrG1G2	Score	Intensity	MS/MS Count	Peptide counts (all)	Peptide counts (razor+unique)	Peptide counts (unique)	Number of proteins	Sequence coverage [%]	Mol. weight [kDa]	Sequence length	iBAQ	ANOVA Significant	t-test Significant WT/ΔvgrG2	t-test Significant WT/ΔvgrG1	t-test Significant WT/ΔvgrG1G2	minus Log10 ANOVA p value	minus log10 t-test p value WT/ΔvgrG2	minus log10 t-test p value WT/ΔvgrG1	minus log10 t-test p value WT/ΔvgrG1G2
SMDB11_0001	22.7565	22.4539	22.2215	22.261	0.302545	0.534953	0.495518	173.38	91365000	148	20	20	20	1	31.3	88.555	819	1986200					0.25017	0.276633	0.694866	0.461116
SMDB11_0002	17.8439	17.5464	17.4951	19.4674	0.297498	0.348825	-1.62352	4.825	5758600	15	3	3	3	1	9.1	33.417	309	411330				+	1.39475	0.16042	0.182137	1.70588
SMDB11_0003	24.4547	24.2049	24.3888	24.3826	0.249733	0.065865	0.07208	83.963	341750000	240	18	18	18	1	58.7	47.067	429	16274000					0.130703	0.505649	0.178283	0.104213
SMDB11_0006	24.7074	24.4688	24.6073	25.0731	0.238635	0.10014	-0.365685	178.87	461570000	285	24	24	23	1	73.2	35.05	317	23078000					0.529041	0.283732	0.150967	0.72755
SMDB11_0010	27.9143	27.8184	27.8225	27.7382	0.09587	0.091825	0.176092	323.31	3689600000	800	55	55	55	1	80.4	68.985	637	105420000					0.130007	0.22572	0.212425	0.50129
SMDB11_0011	21.3624	21.019	21.0208	20.8854	0.34338	0.341563	0.476968	58.473	34871000	70	9	9	9	1	22.5	40.947	374	2051300					0.223814	0.481987	0.37933	0.733927
SMDB11_0014	18.4381	20.7646	22.1308	21.6422	-2.32649	-3.69277	-3.20409	17.19	61627000	12	5	5	5	1	43.7	9.6742	87	30814000				+	1.53021	1.1167	1.17322	1.40307
SMDB11_0016	23.8104	23.6988	23.7491	23.4699	0.111665	0.061345	0.34054	135.03	212170000	277	31	31	31	1	48.5	104.5	938	4420300				+	0.632218	0.20838	0.208304	1.70131
SMDB11_0024	21.4918	21.7615	21.8477	21.8842	-0.269613	-0.355855	-0.39231	64.836	51021000	54	7	7	7	1	35.2	28.735	273	3001200					0.350215	0.374257	0.527963	0.507399
SMDB11_0025	22.5511	22.1635	22.1615	22.3703	0.387572	0.389652	0.180867	65.278	81920000	132	11	11	11	1	51.6	41.381	382	5851400	+	+	+		2.7049	2.31316	2.21682	0.773192
SMDB11_0026	23.4628	23.1413	23.1823	23.1167	0.32144	0.280458	0.346108	323.31	161550000	233	26	26	26	1	33.9	117.59	1074	2834300					0.433454	0.910883	0.884745	0.735689
SMDB11_0037	17.9667	17.2847	17.2572	18.8951	0.681922	0.709465	-0.92842	3.4524	4995800	5	3	3	3	1	15.3	35.441	333	356840	+				2.94202	1.19709	1.25888	0.923769
SMDB11_0038	23.0691	23.3991	23.3324	23.7157	-0.329987	-0.26331	-0.646537	295.37	176990000	191	21	21	21	1	65.8	47.597	433	7695100				+	1.08078	0.752779	0.545353	1.50087
SMDB11_0039	20.9046	20.7788	20.968	21.3112	0.125767	-0.0634075	-0.406603	312.65	33828000	87	18	18	18	1	30.9	89.407	786	751730					0.699174	0.178482	0.0736133	0.676082
SMDB11_0050	20.4505	20.8289	20.8616	20.9922	-0.378426	-0.411088	-0.541696	45.729	27694000	42	5	5	5	1	21	36.319	328	1978100					0.772551	0.741543	0.783563	0.97325
SMDB11_0055	22.8132	22.992	23.07	22.8878	-0.178825	-0.25682	-0.0746475	83.596	128860000	100	9	9	9	1	67	22.327	200	12886000					0.152104	0.339867	0.50553	0.0972197
SMDB11_0056	23.1033	22.8873	23.1484	22.946	0.216017	-0.045085	0.157308	146.94	135590000	157	15	15	15	1	47.6	49.792	466	5895100					0.152424	0.345864	0.0590443	0.1882
SMDB11_0057	25.1005	24.9015	24.9781	24.8556	0.199008	0.122412	0.244915	319.49	520570000	282	16	16	16	1	60.3	39.418	363	27398000					0.424746	1.21231	0.559174	0.615399
SMDB11_0058	21.3847	21.2984	21.2731	21.2793	0.0863275	0.111575	0.105418	46.743	41734000	84	11	11	11	1	24	57.646	524	1545700					0.0224237	0.207466	0.3164	0.166018
SMDB11_0061	21.7255	21.2393	21.3428	21.1779	0.486235	0.38274	0.547567	49.422	43015000	60	14	14	14	1	32	62.42	572	1433800					0.623645	0.689137	0.533908	0.805733
SMDB11_0062	21.516	21.4919	20.9511	21.5315	0.024145	0.564945	-0.01549	90.269	46259000	70	8	8	8	1	54.6	17.983	163	4205400					0.186984	0.0115551	0.477284	0.0103451
SMDB11_0067	17.9261	19.1575	17.4093	18.6983	-1.23143	0.516765	-0.772218	11.68	3469900	9	5	5	5	1	20.1	34.925	313	231320					1.35734	0.706097	0.404237	0.570197
SMDB11_0070	19.3704	19.4222	19.3277	19.3979	-0.0518275	0.0426975	-0.0275325	5.8953	10814000	38	5	5	5	1	10.7	52.956	495	514930					0.00386269	0.0573326	0.122067	0.0312466
SMDB11_0077	18.0653	18.7249	17.2476	18.1897	-0.659605	0.817692	-0.12442	6.253	3440000	4	3	3	3	1	12.7	32.904	306	215000					0.99839	0.592466	0.667549	0.543077
SMDB11_0079	17.6815	19.388	16.7315	19.331	-1.70642	0.950023	-1.64942	21.576	5660000	6	4	4	4	1	12	45.311	418	297890	+				2.27386	0.737197	0.620955	1.1272
SMDB11_0080	21.3396	21.9238	20.7239	22.0426	-0.58418	0.61568	-0.703022	106.4	66003000	82	14	14	14	1	51.6	40.404	384	2750100					0.355668	0.194481	0.298832	0.367427
SMDB11_0084	21.261	21.1508	20.8836	21.204	0.110205	0.37736	0.057025	75.827	38400000	76	15	15	15	1	18.4	102.53	902	834780					0.0756261	0.0717944	0.325951	0.0446241
SMDB11_0090	19.1587	17.5261	19.3861	19.6882	1.63266	-0.227405	-0.529528	13.142	8883100	23	8	8	8	1	29.4	37.481	347	592210					1.15597	0.715933	0.132073	0.309441
SMDB11_0094	20.8963	21.0269	20.7217	20.6018	-0.130608	0.174587	0.294515	102.65	29293000	72	9	9	9	1	37.5	32.619	296	1723100					0.709624	0.418966	0.354278	0.773674
SMDB11_0097	21.8557	21.7106	21.5787	21.7939	0.145075	0.276975	0.06179	93.095	55715000	105	10	10	10	1	36.1	45.863	429	3714400					0.277026	0.48588	0.561128	0.241281
SMDB11_0099	19.9891	19.8559	20.1366	20.3497	0.133125	-0.14757	-0.360672	14.626	17340000	24	3	3	3	1	31.6	12.203	114	2477100					0.829098	0.317648	0.233337	0.922931
SMDB11_0104	17.3037	17.3619	16.6728	21.4346	-0.0582425	0.630858	-4.13094	1.8112	19885000	4	3	3	3	1	7.7	58.376	505	764790	+			+	5.86233	0.0549823	0.875031	2.78701
SMDB11_0111	21.6072	21.4377	21.5142	21.5619	0.16953	0.0930425	0.04537	38.434	48918000	60	12	12	12	1	32.5	60.185	545	1630600					0.0240329	0.248539	0.141584	0.0436075
SMDB11_0112	27.7513	28.0676	28.1018	27.7263	-0.316258	-0.350495	0.0249975	323.31	3920000000	410	25	25	25	1	81.2	45.428	431	206310000	+	+	+		2.30849	2.34288	1.75584	0.0772186
SMDB11_0118	22.5598	22.1556	22.277	22.3837	0.404257	0.282812	0.176105	58.133	86473000	144	16	16	16	1	35	61.667	563	3202700					0.125293	0.568415	0.321177	0.290251
SMDB11_0123	21.9577	21.9012	21.9338	22.1859	0.05652	0.023905	-0.22822	75.76	66645000	127	14	14	14	1	35.7	65.936	600	2380200					0.485273	0.163289	0.0625236	0.597743
SMDB11_0124	23.3138	23.1497	23.123	23.0983	0.164098	0.190765	0.215492	81.665	150210000	198	22	22	22	1	51.1	64.035	571	4551700					0.157587	0.409486	0.728535	0.477232
SMDB11_0125	19.1553	18.8615	19.23	19.6479	0.293837	-0.0747133	-0.492605	9.7069	8190300	25	4	4	4	1	24.6	27.667	244	744570		+			0.758553	2.07626	0.116538	0.309942
SMDB11_0128	20.2987	20.1511	20.0334	20.139	0.14757	0.26525	0.159635	19.197	17299000	20	10	10	10	1	37.4	35.239	302	1330700					0.0864903	0.206617	0.499228	0.202614
SMDB11_0129	21.0315	20.7378	20.8054	21.0022	0.293733	0.22614	0.02936	36.421	28213000	12	9	9	9	1	24.4	52.328	475	1282400					0.106014	0.494198	0.516796	0.0222363
SMDB11_0134	20.9573	21.0433	20.8889	20.8306	-0.086005	0.06834	0.126632	47.759	31041000	18	3	3	3	1	15.2	27.736	256	3104100					0.206353	0.182565	0.149243	0.402585
SMDB11_0137	21.3061	21.7164	21.5672	21.4684	-0.410308	-0.261117	-0.162315	20.024	42751000	31	4	4	4	1	41.4	16.825	157	4750100					0.258084	0.550033	0.560046	0.143384
SMDB11_0141	20.9703	21.0464	20.9298	21.3456	-0.0761375	0.0404675	-0.375313	50.503	37045000	51	5	5	5	1	23.1	35.056	337	3087100				+	1.17859	0.226169	0.0819503	1.5464
SMDB11_0143	25.5206	24.871	17.0234	16.9735	0.649685	8.49721	8.54714	2.3903	121420000	5	4	4	4	1	6.1	94.88	851	2890900	+		+	+	7.99177	0.371859	4.41912	4.28746
SMDB11_0158	21.3289	20.9724	21.2028	21.3505	0.356512	0.126185	-0.02155	87.708	39326000	54	8	8	8	1	24.6	37.909	354	2069800					0.121933	0.481829	0.114701	0.02603
SMDB11_0160	25.2528	24.9569	25.0591	25.151	0.295935	0.193745	0.101843	159.31	544440000	126	20	20	20	1	27	96.339	875	11111000					0.195769	0.551888	0.346383	0.141213
SMDB11_0164	17.6901	17.7431	18.0052	18.3637	-0.05306	-0.315085	-0.673635	4.5218	3173500	11	3	3	3	1	22.3	20.928	188	244110				+	1.40613	0.0635472	0.360484	1.46509
SMDB11_0166	19.5855	19.7112	19.5148	20.3473	-0.125612	0.070725	-0.761792	10.287	13401000	22	7	7	7	1	17.1	58.46	520	609140				+	0.832037	0.103932	0.0869842	1.34539
SMDB11_0167	22.0375	21.5818	21.8505	22.3735	0.455705	0.186975	-0.33599	21.232	67223000	81	8	8	8	1	69.6	19.355	171	6722300					1.16005	0.959084	0.29691	0.452488
SMDB11_0170	18.1542	18.3365	17.9208	18.4793	-0.182263	0.233377	-0.32511	5.6715	4692800	13	6	6	6	1	12.8	49.837	453	195530					0.689133	0.202779	0.534044	0.717176
SMDB11_0171	17.5823	22.4344	22.3061	22.2133	-4.85218	-4.72384	-4.63105	18.361	47322000	28	3	3	3	1	35.4	9.1044	82	15774000	+	+	+	+	4.23921	3.92203	3.09871	2.99396
SMDB11_0172	18.3258	17.8827	19.5636	19.6062	0.443042	-1.23778	-1.28045	10.012	10080000	10	5	5	5	1	31.3	20.745	182	1120000					0.985698	0.197344	1.12819	0.698035
SMDB11_0174	24.787	24.802	24.664	24.9298	-0.0150225	0.122938	-0.142872	73.668	458170000	105	12	12	12	1	66.9	13.413	118	57272000					0.121073	0.0263392	0.219965	0.197249
SMDB11_0179	21.8731	22.5073	22.7774	23.1328	-0.634265	-0.90438	-1.25974	120.46	110120000	153	13	13	12	1	57.3	39.116	358	6477800			+	+	1.73904	1.0966	1.67566	1.63571
SMDB11_0180	17.2926	20.139	17.0931	19.5008	-2.84644	0.19953	-2.20816	3.3074	7781900	11	4	4	4	1	12.9	42.21	373	353720	+	+		+	5.20255	3.15054	0.354675	2.88245
SMDB11_0182	18.6255	20.7138	20.7992	21.2014	-2.08837	-2.17369	-2.57596	41.028	27561000	37	5	5	5	1	60.2	12.739	113	4593500		+		+	1.66829	1.42198	1.15352	1.46677
SMDB11_0183	20.3192	20.7362	20.3559	21.1843	-0.417035	-0.0366633	-0.865125	13.619	24733000	50	7	7	7	1	39.1	27.401	243	1766600					0.392413	0.488411	0.0237452	0.701268
SMDB11_0184	20.3454	20.5193	20.3079	20.2725	-0.173938	0.0374567	0.0728742	117.11	20849000	41	3	3	3	1	12.6	36.478	325	1303100					0.190366	0.686326	0.0615026	0.0980331
SMDB11_0186	23.1331	22.9814	23.024	23.2291	0.151693	0.109075	-0.09609	241.78	145320000	258	24	24	24	1	36.1	95.305	857	2849500					0.0697031	0.1812	0.128308	0.134426
SMDB11_0195	18.3852	20.3152	17.1908	17.1744	-1.93	1.19432	1.21074	3.5613	21168000	6	5	5	5	1	8.4	82.298	746	516300					1.98818	0.752667	0.701235	0.754968
SMDB11_0197	20.0971	20.4869	20.3692	19.9295	-0.389815	-0.272075	0.167618	39.765	19867000	35	7	7	7	1	30.7	28.898	257	1528200					0.714347	0.544141	0.497144	0.243678
SMDB11_0206	23.3914	23.1774	23.3286	23.6025	0.214067	0.062795	-0.211093	106.61	175640000	122	9	9	9	1	60.1	20.856	193	13511000					1.05975	0.775322	0.141557	0.726451
SMDB11_0220	20.0795	19.8074	19.9793	19.8428	0.272155	0.100213	0.236738	17.674	16174000	37	5	5	5	1	11.3	52.329	486	770180					0.128573	0.3353	0.187142	0.379017
SMDB11_0221	22.0407	21.8045	22.1148	22.1924	0.236208	-0.07404	-0.151735	84.677	67585000	95	8	8	8	1	57.2	16.982	152	11264000		+			0.885815	1.31695	0.152272	0.831782
SMDB11_0225	17.6692	17.9361	19.4758	19.3802	-0.26691	-1.80654	-1.711	6.6892	8786200	11	6	6	6	1	17	44.639	417	337930			+	+	2.05428	0.20415	1.95321	2.39841
SMDB11_0233	21.1282	20.8458	20.7436	21.1985	0.28242	0.384673	-0.0702325	57.159	32687000	56	13	13	13	1	38.3	58.881	533	1362000					0.667494	0.542997	0.883111	0.174295
SMDB11_0252	22.3705	22.2736	22.0394	21.5654	0.0969325	0.331095	0.805055	225.8	73094000	62	7	7	7	1	56.8	16.353	162	10442000					0.370701	0.0727786	0.381515	0.597015
SMDB11_0261	21.0914	21.121	20.9085	21.1556	-0.0296092	0.182863	-0.0642917	28.619	35757000	35	6	6	6	1	30.8	22.973	208	4469600					0.0227738	0.0182573	0.11704	0.0401216
SMDB11_0272	19.5509	19.6586	19.6265	18.9297	-0.107705	-0.075625	0.62113	7.8998	8079700	9	3	3	3	1	57.4	9.6397	94	2019900					0.946314	0.494173	0.160471	0.716617
SMDB11_0284	17.615	16.9468	17.001	18.6945	0.6682	0.613982	-1.07946	2.065	1479400	3	2	2	2	1	3.3	98.263	899	30192	+				2.37182	0.859635	0.875557	0.932497
SMDB11_0293	22.7434	22.7689	22.8496	23.0253	-0.025505	-0.10622	-0.28191	10.301	114880000	50	3	3	3	1	49	10.475	96	38293000					0.538655	0.0496508	0.29997	0.741711
SMDB11_0294	21.7915	21.3233	21.5338	21.8366	0.468215	0.257732	-0.0451	32.676	50751000	70	12	12	12	1	49.2	34.094	303	2985400		+			2.02564	1.9577	0.95211	0.110241
SMDB11_0309	18.2447	19.6385	19.446	20.2199	-1.39374	-1.20123	-1.97518	16.696	13705000	22	7	7	7	1	15.7	62.232	587	456830	+			+	2.37062	1.28635	1.14424	1.90095
SMDB11_0310	24.7123	24.7566	24.892	25.1208	-0.0442775	-0.179772	-0.408572	162.12	497130000	264	12	12	12	1	68	22.132	200	41428000					0.656399	0.0921956	0.412908	0.912868
SMDB11_0314	21.4886	22.2221	20.8658	21.5756	-0.73352	0.622803	-0.0870383	7.6985	48062000	25	3	3	3	1	26.4	11.803	110	12016000					0.516753	0.361432	0.680442	0.0693706
SMDB11_0315	22.1654	22.0499	21.9706	21.8872	0.11552	0.194815	0.27824	50.519	68280000	63	13	13	13	1	22.4	66.329	615	2438600					0.0871019	0.134772	0.37563	0.456171
SMDB11_0317	18.4491	18.9908	18.7759	19.6778	-0.541633	-0.326733	-1.22867	19.406	9657100	25	3	3	3	1	20.4	19.898	186	804760					0.541759	0.30568	0.257514	1.12858
SMDB11_0319	17.4142	17.3392	18.5559	17.5253	0.0749875	-1.14171	-0.111033	8.1218	3968900	5	5	5	5	1	17.9	40.419	369	198440			+		0.665396	0.122349	1.46839	0.0674063
SMDB11_0320	24.8491	24.8996	24.9279	25.003	-0.0505325	-0.0788175	-0.153875	58.985	501240000	58	6	6	6	1	39.7	16.107	156	83540000					0.0595278	0.129674	0.175941	0.377091
SMDB11_0321	18.8927	19.202	17.8108	19.1357	-0.309368	1.08191	-0.243064	7.7635	6945500	13	6	6	6	1	43.5	15.604	138	771720					0.51496	0.634992	0.778042	0.133679
SMDB11_0331	21.4062	21.3528	21.1598	21.8602	0.0534425	0.246443	-0.453927	33.947	50911000	36	6	6	6	1	48.5	18.415	163	5091100					0.197751	0.0412574	0.164889	0.408312
SMDB11_0334	19.9048	19.5104	19.6272	19.2525	0.394377	0.277602	0.652282	95.929	13982000	37	1	1	1	1	16.1	12.187	112	13982000					0.312138	0.347558	0.248339	0.587886
SMDB11_0336	17.5028	19.3007	19.1545	19.2822	-1.79791	-1.65174	-1.77943	7.0642	8831500	18	3	3	3	1	4.4	74.432	663	630820	+	+	+	+	4.65132	3.28204	3.74051	2.92866
SMDB11_0337	21.5885	21.7468	21.8322	21.5608	-0.158365	-0.243707	0.0276925	18.94	53265000	59	7	7	7	1	31.6	34.712	316	3133200					0.158362	0.192111	0.336124	0.02746
SMDB11_0339	20.9236	21.4132	21.1372	21.5482	-0.48962	-0.213622	-0.62459	25.305	40596000	83	4	4	4	1	30.2	20.721	192	4510700		+		+	1.47333	1.61705	0.43916	1.89733
SMDB11_0340	17.6702	17.4508	17.3522	18.7214	0.219423	0.317935	-1.05123	7.1068	7210900	7	3	3	3	1	51	11.608	104	1442200	+			+	2.51165	0.274173	0.492545	1.6266
SMDB11_0341	24.7067	24.5793	24.4089	25.2959	0.127437	0.297775	-0.58923	256.38	479280000	343	23	23	23	1	59	48.304	434	19171000					0.720642	0.0919689	0.230329	0.596073
SMDB11_0342	21.7155	21.6283	21.7645	21.9888	0.0872833	-0.0489567	-0.273297	24.243	56843000	40	5	5	5	1	45.4	23.262	207	5684300					0.183185	0.144026	0.0685632	0.263572
SMDB11_0343	22.7393	23.1501	22.4875	22.6329	-0.410778	0.251857	0.10641	11.49	113920000	35	8	8	8	1	21.3	46.145	423	4381700					0.415952	0.391887	0.286444	0.127096
SMDB11_0344	22.7195	22.3518	22.2959	22.5453	0.36767	0.423513	0.1742	53.232	97785000	134	24	24	24	1	33	89.214	800	2328200					0.116295	0.292742	0.388609	0.121623
SMDB11_0345	24.3671	25.026	23.9363	25.4548	-0.658927	0.430858	-1.08769	41.017	541830000	37	4	4	4	1	50	9.1784	90	180610000					0.601641	0.286514	0.203788	0.767777
SMDB11_0346	21.1617	20.8628	20.7191	21.5747	0.29884	0.44254	-0.413008	34.647	38392000	59	13	13	13	1	30.9	68.451	627	984410					0.885342	0.335353	0.587708	0.885558
SMDB11_0359	21.8512	22.4526	22.3538	21.9515	-0.601385	-0.502682	-0.100337	154.24	73905000	47	5	5	5	1	64.4	16.945	163	12318000					0.860625	0.74695	1.03585	0.152972
SMDB11_0367	22.549	23.3283	23.0941	23.9126	-0.779277	-0.54507	-1.36365	100.61	191070000	133	13	13	13	1	46.6	31.343	292	11239000					0.442996	0.455042	0.223085	0.827783
SMDB11_0368	20.8413	21.4474	21.3036	22.1261	-0.606175	-0.462358	-1.28488	6.967	55234000	67	3	3	3	1	60.7	9.5806	84	18411000					0.383222	0.381075	0.212182	0.752746
SMDB11_0369	21.4808	21.4303	21.0432	20.8712	0.0504375	0.437597	0.609597	44.439	39639000	79	14	14	14	1	16	112.93	1048	990980					0.51231	0.0413094	0.497013	0.631719
SMDB11_0370	22.0348	22.2966	21.8891	22.2469	-0.261817	0.145748	-0.212095	157.89	71994000	116	11	11	11	1	33.9	42.044	395	3272500					0.592319	0.625025	0.22223	0.434982
SMDB11_0372	17.3303	17.1423	16.9576	19.5153	0.187938	0.372707	-2.185	2.8851	3606200	8	2	2	2	1	26.5	12.533	117	1202100	+			+	3.61114	0.27043	0.425534	2.13086
SMDB11_0377	20.558	20.7697	20.5876	20.5499	-0.211764	-0.0296367	0.00806333	17.266	25762000	23	3	3	3	1	22.4	19.676	183	2576200					0.0705261	0.22368	0.0274984	0.00608128
SMDB11_0379	17.6166	20.4016	21.0203	21.6135	-2.78507	-3.40377	-3.99691	23.5	35618000	24	3	3	3	1	30.3	12.019	109	4452200	+	+	+	+	7.52973	4.54198	3.81052	5.89536
SMDB11_0381	27.2178	27.0751	27.0959	27.2473	0.142665	0.121903	-0.0294875	323.31	2686500000	338	34	34	34	1	63.6	70.774	623	68885000					0.0229043	0.189804	0.220127	0.0252092
SMDB11_0382	21.7682	21.6501	21.5629	22.1667	0.118105	0.205355	-0.398495	36.109	61158000	76	8	8	8	1	40.7	23.602	214	3597500					0.536935	0.12932	0.460304	0.703245
SMDB11_0391	20.5234	20.3611	20.5087	20.5715	0.162301	0.0146683	-0.0480617	21.682	22193000	62	12	12	12	1	35.8	60.396	550	739770					0.0437132	0.205548	0.0155483	0.0648759
SMDB11_0400	18.2976	17.6509	18.567	18.9673	0.646707	-0.26938	-0.669728	21.489	4819300	17	2	2	2	1	10	33.158	301	301210					1.42313	0.519577	0.761073	1.05649
SMDB11_0402	22.0001	22.233	22.2081	22.5998	-0.232925	-0.207965	-0.599717	201.24	88570000	127	10	10	10	1	51.8	31.488	284	6326400					0.157612	0.165551	0.173152	0.747098
SMDB11_0404	17.2873	18.9388	17.5223	17.5886	-1.65152	-0.235083	-0.301343	20.582	4133000	7	3	3	3	1	22.6	23.766	212	375730		+			0.884763	1.88827	0.143455	0.186049
SMDB11_0407	19.9934	19.9555	19.8071	19.9852	0.037925	0.18633	0.008165	8.6318	15417000	37	4	4	4	1	12.1	38.888	355	1713000					0.0942159	0.0961639	0.468889	0.0121067
SMDB11_0408	22.0613	22.6032	22.6056	22.6385	-0.54187	-0.544265	-0.577137	7.3708	92851000	34	4	4	4	1	32.8	17.787	174	13264000		+	+		0.986109	2.55769	2.24093	0.971277
SMDB11_0410	25.5483	25.5398	25.3908	25.3831	0.0084875	0.15755	0.165245	132.62	750780000	170	10	10	10	1	76.2	17.965	164	75078000					0.0806601	0.0198256	0.219843	0.355224
SMDB11_0411	19.3599	19.1276	19.0853	19.6295	0.232241	0.27455	-0.269652	20.837	10179000	22	4	4	4	1	9.8	53.462	471	442580					0.330019	0.246915	0.266356	0.283525
SMDB11_0412	17.446	17.1152	17.002	20.2685	0.330758	0.444002	-2.82254	5.1539	13747000	18	2	2	2	1	44.3	7.784	70	3436800	+			+	5.08847	0.269987	0.492819	3.22526
SMDB11_0413	20.1365	20.2081	20.4364	20.0691	-0.071585	-0.299893	0.067445	28.609	19543000	16	6	6	6	1	26.7	31.011	288	1628600					0.292919	0.153468	0.430239	0.0653242
SMDB11_0431	24.485	24.8829	24.7011	23.9999	-0.397945	-0.216128	0.48515	31.512	395570000	56	5	5	5	1	63.8	7.3813	69	79113000					0.690773	0.340952	0.157697	0.406369
SMDB11_0441	18.0284	19.7774	19.7071	20.3293	-1.74905	-1.67876	-2.30095	13.161	12372000	42	8	7	7	1	30.8	44.305	403	515510			+	+	1.85553	1.05738	1.31035	1.44973
SMDB11_0442	21.3334	21.2423	21.1019	21.137	0.0910992	0.231502	0.196424	21.53	38094000	50	7	7	7	1	30.5	37.356	361	2930300					0.0292107	0.067751	0.700375	0.227376
SMDB11_0444	24.6669	24.0907	24.9909	23.5449	0.576138	-0.323977	1.12199	1.5556	422510000	39	1	1	1	1	1.9	70.77	631	11736000					0.259555	0.210825	0.0826219	0.494226
SMDB11_0449	21.1873	21.4429	21.1075	21.6716	-0.255548	0.0797825	-0.484282	155.94	45096000	80	9	9	9	1	48.4	20.513	186	3758000					0.254929	0.204982	0.0611474	0.6007
SMDB11_0450	22.9878	22.6686	22.7476	22.7644	0.31919	0.240188	0.2234	138.54	115620000	148	20	20	20	1	30.9	97.236	860	2513500					0.150944	0.730514	0.517984	0.253696
SMDB11_0453	18.9667	18.9948	18.8458	18.8767	-0.0281133	0.120883	0.0900175	10.357	7461300	23	3	3	3	1	11	33.378	310	497420					0.0987388	0.0723209	0.404726	0.138953
SMDB11_0454	17.3413	17.1794	17.2081	17.363	0.161835	0.13314	-0.021735	2.8629	1387200	9	2	2	2	1	9.1	26.705	241	154140					0.0449643	0.183637	0.161133	0.0154547
SMDB11_0457	24.8869	24.8256	25.0793	25.0618	0.0613	-0.19233	-0.174868	275.87	516390000	296	22	22	22	1	73.5	33.08	298	34426000					0.314118	0.1179	0.455545	0.300654
SMDB11_0467	20.8132	19.953	20.0923	20.2284	0.86018	0.72092	0.584747	144.7	20402000	46	11	11	11	1	26.4	62.498	554	658140					1.25917	1.16671	1.16956	0.852756
SMDB11_0468	26.9892	26.9761	27.177	27.0511	0.013155	-0.187732	-0.0618775	323.31	2267100000	400	26	26	26	1	60.4	51.808	480	113360000					0.021285	0.0208898	0.206966	0.0566411
SMDB11_0469	17.9428	17.7664	17.3925	19.4469	0.17644	0.55034	-1.50406	12.812	5187100	12	5	5	5	1	33.2	27.232	250	471550					0.799506	0.0903595	0.349914	1.00543
SMDB11_0471	18.1666	19.7705	19.8837	20.0178	-1.60395	-1.71715	-1.8512	3.1116	12023000	11	4	4	4	1	19	40.785	379	707250	+	+	+	+	2.41519	1.58636	1.41246	1.8193
SMDB11_0472	17.6069	16.8972	17.0512	17.352	0.709685	0.555618	0.25487	5.7647	1620400	6	3	3	3	1	13.2	29.597	266	115740					0.583732	0.889289	0.623353	0.155543
SMDB11_0473	19.5714	19.6876	19.6017	19.2157	-0.116205	-0.0303142	0.355729	55.434	10800000	21	2	2	2	1	4.4	71.723	678	385730					0.30326	0.128028	0.0281743	0.39354
SMDB11_0474	23.6454	23.5381	23.3694	23.4262	0.107373	0.276063	0.219218	113.2	185280000	284	26	26	26	1	58.7	64.068	559	5790100					0.173301	0.354412	0.415371	0.732442
SMDB11_0479	21.9006	21.6945	21.638	21.841	0.206025	0.262543	0.0596067	69.121	57138000	38	6	6	6	1	54.1	16.917	148	6348700					0.0243923	0.13742	0.231768	0.0366121
SMDB11_0480	23.361	23.3344	23.2602	23.1646	0.0265425	0.100725	0.196318	102.09	157310000	127	6	6	6	1	43	20.005	179	19664000					0.166358	0.0493914	0.324625	0.639749
SMDB11_0483	17.501	19.9496	17.5363	17.8905	-2.44862	-0.035255	-0.38947	71.293	9164600	16	4	4	4	1	32.2	20.062	180	1018300		+			1.2247	2.3989	0.0192009	0.239617
SMDB11_0484	23.8102	23.8324	23.8848	23.7252	-0.02217	-0.07462	0.0849725	157.86	227520000	176	19	19	19	1	44.8	58.806	547	7109900					0.128807	0.0536063	0.211151	0.410614
SMDB11_0488	21.2163	17.3145	17.8569	17.1259	3.90179	3.35934	4.09041	1.7878	22312000	6	3	3	3	1	3.3	99.707	898	603030	+	+	+	+	3.09596	5.68639	1.5617	5.14455
SMDB11_0497	19.6726	19.3711	19.8347	17.9854	0.30155	-0.162083	1.68729	10.004	12935000	33	3	3	3	1	23.1	26.922	247	1616900		+			0.852767	1.58797	0.0894627	0.776477
SMDB11_0505	25.7677	25.5795	25.4831	25.4084	0.188208	0.28461	0.359323	173.64	787300000	335	18	18	18	1	50.7	48.433	430	41437000				+	0.950066	0.625552	1.02064	1.47372
SMDB11_0508	21.6541	21.5894	21.2634	21.3507	0.0646225	0.390608	0.303382	115.11	47738000	82	14	14	14	1	31.6	64.39	588	1591300					0.166637	0.0480398	0.3662	0.239956
SMDB11_0509	20.6942	20.7716	20.7175	21.2535	-0.077475	-0.0233925	-0.55936	37.954	30763000	64	6	6	6	1	30.3	26.74	238	2050900					0.592759	0.0753211	0.0208615	0.818551
SMDB11_0510	22.3691	22.0744	22.0054	22.1265	0.29467	0.3637	0.242605	133.63	73689000	168	19	19	19	1	25.4	105.35	936	1713700					0.510368	0.811863	1.06376	0.442189
SMDB11_0511	23.7683	23.2893	23.2579	23.9394	0.479015	0.510385	-0.171063	167.71	207800000	141	12	12	12	1	36.3	43.825	405	9895000					0.45743	0.399165	0.466437	0.131611
SMDB11_0512	24.452	24.1644	24.3653	24.5035	0.287512	0.0867075	-0.05153	147.32	362530000	254	18	18	18	1	54.6	41.454	388	15762000					0.996789	1.00943	0.310715	0.155145
SMDB11_0513	24.3975	24.3356	24.2938	24.2492	0.06187	0.103693	0.148248	49.189	330170000	215	12	12	12	1	54.5	29.82	290	19422000					0.146608	0.237316	0.27872	0.786548
SMDB11_0515	19.8757	19.5733	19.6854	19.7371	0.30238	0.190257	0.138578	15.866	11886000	48	4	4	4	1	8.8	58.118	522	742870					0.102914	0.317194	0.252214	0.192904
SMDB11_0522	24.1429	23.9714	23.9615	24.2743	0.171503	0.181368	-0.131442	254.04	277230000	187	19	19	19	1	54	45.985	430	12602000					1.11049	0.781659	0.603757	1.15803
SMDB11_0523	26.5023	26.4919	26.603	26.7599	0.01042	-0.100673	-0.25754	170.42	1611300000	138	9	9	9	1	69.2	18.299	169	179040000					0.272106	0.0190133	0.258882	0.521726
SMDB11_0524	19.9081	20.1515	20.4427	20.7385	-0.243375	-0.534617	-0.83043	204.91	21398000	27	5	5	5	1	29.2	28.129	264	2377600					0.192269	0.172791	0.349221	0.581545
SMDB11_0532	20.8373	20.7475	20.552	21.0255	0.0897575	0.285232	-0.18827	71.292	29357000	45	10	9	9	1	43.4	37.629	350	1726900					0.263355	0.0917035	0.389929	0.268764
SMDB11_0535	24.4326	24.4183	24.6958	25.0327	0.014355	-0.263195	-0.600103	168.02	421610000	137	12	12	12	1	46	28.567	250	30115000				+	1.6796	0.034423	0.51935	2.64642
SMDB11_0550	23.3403	23.6953	23.7081	23.8452	-0.355035	-0.36782	-0.504893	125.45	212940000	151	9	9	9	1	53	28.993	266	16380000			+		0.839587	1.1863	1.45181	0.951809
SMDB11_0554	23.5201	23.502	23.4647	23.4507	0.0180575	0.0553725	0.0693775	74.167	195230000	189	13	13	13	1	54.4	35.664	331	13945000					0.00482822	0.0276052	0.0756408	0.112289
SMDB11_0564	23.7403	23.7526	23.6936	23.6866	-0.01229	0.046705	0.0536675	291.03	216140000	186	22	22	22	1	53.3	58.291	544	11376000					0.00508181	0.0147736	0.0702694	0.0911378
SMDB11_0577	19.5116	17.6982	17.5272	19.7421	1.81341	1.98444	-0.230502	8.276	9502000	14	6	6	6	1	19.8	50.24	459	306520					1.27038	0.794074	1.01892	0.249133
SMDB11_0601	25.8925	25.9676	25.7877	25.8167	-0.07508	0.104788	0.07582	285.95	914310000	217	22	22	22	1	61.1	41.268	380	53783000					0.157466	0.186055	0.377387	0.169524
SMDB11_0602	22.8247	22.7323	22.8428	22.4329	0.0924375	-0.01812	0.391768	75.258	105200000	201	20	20	20	1	37.4	74.758	674	3187700					0.640027	0.176471	0.0350458	0.801563
SMDB11_0603	21.197	17.9762	21.8712	18.2629	3.22086	-0.674135	2.93416	22.206	29398000	29	2	2	2	1	52.3	10.186	88	7349500		+			1.01184	1.36441	0.29594	0.851268
SMDB11_0612	20.4683	20.8256	20.5526	21.208	-0.357365	-0.0843325	-0.73977	11.418	30328000	64	7	7	7	1	35.3	31.099	283	2166300					0.689334	0.392422	0.0681871	1.02789
SMDB11_0618	17.5684	17.4461	16.8816	20.9116	0.122357	0.686793	-3.3432	4.671	7235100	8	3	3	3	1	15.7	34.345	318	425590	+			+	5.3282	0.129848	0.947268	2.43006
SMDB11_0621	17.4969	17.5056	16.8996	18.7776	-0.00876	0.59725	-1.28072	54.437	3522600	4	2	2	2	1	17.7	15.685	141	440330	+				2.28596	0.00749911	0.92544	1.20314
SMDB11_0625	19.5508	20.2339	19.6309	20.3939	-0.683068	-0.0801058	-0.843028	25.393	17555000	28	8	8	8	1	30	39.557	367	923920					0.912178	0.735024	0.0988698	1.0196
SMDB11_0629	18.7289	18.6511	18.8785	19.0153	0.077815	-0.14954	-0.286323	22.156	6303000	27	5	5	5	1	11.5	83.294	765	153730					0.238452	0.0974334	0.125577	0.371061
SMDB11_0631	19.7637	19.2338	19.9423	19.4642	0.52988	-0.178585	0.299443	5.6946	12030000	13	2	2	2	1	13.1	13.795	130	1503800					0.171002	1.11325	0.0809555	0.426263
SMDB11_0636	17.9606	19.0227	19.4071	19.2223	-1.06206	-1.44646	-1.2617	7.5392	6590600	7	4	4	4	1	22.3	29.216	269	732290				+	1.4402	0.82128	1.245	1.65829
SMDB11_0661	23.8085	23.6801	23.7725	23.7355	0.128445	0.03599	0.073065	52.715	218300000	156	13	13	13	1	65.2	29.913	273	18192000					0.0355609	0.457158	0.0612614	0.131159
SMDB11_0675	27.629	27.9048	27.8467	27.3124	-0.27579	-0.217635	0.316647	323.31	3424800000	740	46	46	46	1	64.1	94.227	855	90127000					0.495225	0.325385	0.283467	0.348661
SMDB11_0693	20.9942	20.7158	20.4286	20.7396	0.27837	0.565537	0.254532	80.144	28542000	55	7	7	7	1	33.5	30.449	281	2594700					0.387178	0.30536	0.703582	0.251374
SMDB11_0701	17.9257	17.2328	18.2263	17.4203	0.692875	-0.300585	0.505435	5.816	1868700	4	3	3	3	1	8.5	69.24	623	56627					0.828889	0.927308	0.216651	0.496112
SMDB11_0708	23.5643	23.4902	23.515	23.9135	0.0741358	0.0492933	-0.349202	104.05	217960000	75	10	10	10	1	55	33.887	320	12109000					0.61616	0.0979346	0.0756776	0.500585
SMDB11_0742	18.2836	20.3312	20.1483	20.1491	-2.04766	-1.86473	-1.86556	52.12	17008000	34	9	9	9	1	23.3	69.872	618	680340	+	+	+	+	2.29778	1.55169	1.41175	1.40074
SMDB11_0743	17.5363	19.7076	19.7715	17.5124	-2.17129	-2.23519	0.0238825	10.472	8275700	10	3	3	3	1	25.1	23.142	211	827570	+	+	+		4.8438	2.18334	2.94841	0.0271252
SMDB11_0754	25.445	25.5029	25.4009	25.485	-0.057985	0.044055	-0.0400175	291.17	730800000	260	15	15	15	1	64	27.092	247	52200000					0.018655	0.134274	0.0788137	0.0763323
SMDB11_0757	23.0461	23.1229	22.8627	23.7196	-0.0767975	0.18335	-0.673538	210.09	168580000	136	7	7	7	1	61.7	18.77	167	16858000					0.445878	0.0418059	0.123418	0.535156
SMDB11_0761	25.0966	25.6454	25.5956	25.5471	-0.548772	-0.49892	-0.45048	309.53	739400000	106	10	10	10	1	69.2	18.434	172	105630000					1.09745	1.13401	1.01845	0.805526
SMDB11_0784	21.6489	21.7178	21.6968	21.5744	-0.06892	-0.047865	0.0745125	22.122	51268000	100	10	10	10	1	33.9	52.543	490	2050700					0.0485004	0.183831	0.100866	0.142904
SMDB11_0790	20.8257	21.2024	20.6439	20.5993	-0.376765	0.181813	0.226347	26.004	31274000	61	7	7	7	1	44.2	26.215	242	2606100					0.409791	0.452253	0.373348	0.222074
SMDB11_0791	19.8444	19.6239	19.7854	19.2959	0.220579	0.0590542	0.548579	67.175	12491000	49	8	8	8	1	15.2	92.282	853	328710					0.73084	0.387516	0.0767663	1.26084
SMDB11_0792	26.5564	26.7302	26.7145	26.6074	-0.17376	-0.15802	-0.0509675	299.84	1666900000	181	12	12	12	1	62.6	35.995	345	111130000					0.0652969	0.244413	0.241243	0.0664712
SMDB11_0811	19.4668	17.5989	18.9543	19.0281	1.8679	0.51247	0.4387	4.7563	7638900	8	5	5	5	1	11.3	59.754	530	263410		+			1.5247	1.63434	0.981739	0.738367
SMDB11_0817	24.9747	25.0553	24.8712	25.0938	-0.080655	0.103432	-0.11909	197.61	530300000	315	25	25	25	1	52.8	56.219	511	17107000					0.128122	0.14351	0.190213	0.352803
SMDB11_0826	24.2888	24.0333	23.8647	24.0132	0.25554	0.42412	0.275625	79.098	277040000	154	13	13	13	1	66.1	24.861	221	23087000					0.536853	0.457251	0.857595	0.535866
SMDB11_0829	20.622	20.4828	20.5456	20.2655	0.139167	0.076365	0.356482	175.65	23834000	59	10	10	10	1	41.2	35.697	330	1083400					0.064488	0.151899	0.0873804	0.31351
SMDB11_0834	19.7219	19.4323	19.6777	19.8115	0.289623	0.0442	-0.0896025	27.786	12825000	23	8	8	8	1	18.1	62.687	565	427500					0.330526	0.47177	0.0927843	0.155296
SMDB11_0840	21.4649	21.1851	21.5003	21.4829	0.27981	-0.035405	-0.0179325	79.795	45002000	84	14	14	14	1	24.3	75.785	675	1153900					0.184816	0.644148	0.0568987	0.0183405
SMDB11_0843	17.6984	17.382	16.931	18.3846	0.316455	0.767482	-0.68617	2.6867	1548800	3	2	2	2	1	12.7	24.605	213	119140	+		+		2.15816	0.425968	1.45169	0.778445
SMDB11_0844	20.1493	19.8321	19.7386	19.5827	0.317175	0.410687	0.56661	10.713	15184000	33	6	6	6	1	30.6	21.255	193	1687100				+	1.00237	0.679212	0.880908	1.35087
SMDB11_0849	18.5942	18.9107	18.4284	18.9415	-0.31646	0.165812	-0.347252	60.86	4960800	8	5	5	4	1	18.9	32.808	297	275600					0.658803	0.47174	0.47847	0.47852
SMDB11_0850	20.7399	21.1146	21.429	21.8224	-0.374697	-0.689085	-1.08251	103.09	43043000	71	10	10	10	1	33.2	41.726	377	2869500	+		+	+	2.4726	0.693245	1.82604	4.232
SMDB11_0863	31.0468	31.5766	31.5418	31.2116	-0.529752	-0.494998	-0.164782	323.31	42437000000	1038	30	30	30	1	34.8	101.22	1002	2357600000		+	+		0.993853	1.39759	1.34236	0.326342
SMDB11_0869	20.2124	20.8665	20.7933	20.5497	-0.654088	-0.580891	-0.337298	5.5707	19976000	11	7	7	7	1	20	50.414	459	713410					0.260274	1.15581	0.508704	0.582219
SMDB11_0870	20.3032	20.1659	20.6071	20.4887	0.13723	-0.30392	-0.185505	149.05	20691000	49	7	7	7	1	37.6	36.786	338	1217100					0.607583	0.353392	0.832231	0.338663
SMDB11_0871	20.667	20.4621	20.3607	20.3645	0.204903	0.306365	0.3025	17.51	22643000	29	9	9	9	1	31.1	52.655	470	905730					0.327987	0.659434	0.899717	0.50605
SMDB11_0872	20.7008	20.114	20.094	20.5881	0.586812	0.606844	0.11274	34.565	20950000	34	8	8	8	1	22.5	50.54	457	838010		+	+		1.12054	1.68901	1.41046	0.122034
SMDB11_0876	18.9383	19.0285	17.4435	18.7367	-0.0901967	1.49475	0.201558	6.5156	5545200	17	6	6	6	1	7	135.65	1213	93986					1.15634	0.0564974	1.02943	0.172647
SMDB11_0879	27.7599	27.781	27.7903	27.6422	-0.0211475	-0.030395	0.117693	323.31	3445900000	533	28	28	28	1	70.7	51.591	468	132530000					0.183267	0.0582878	0.0957203	0.46458
SMDB11_0881	21.2934	21.1702	21.2374	21.2938	0.12323	0.0560325	-0.00039	139.06	39760000	72	10	10	10	1	55.4	28.584	258	2650700					0.0206545	0.160888	0.0895217	0.000497032
SMDB11_0882	20.9705	20.8297	20.8148	21.3782	0.140837	0.155637	-0.4077	56.847	35523000	52	9	9	9	1	47.3	26.347	245	2220200				+	0.574276	0.131638	0.906942	1.55283
SMDB11_0883	17.6178	17.4225	17.2364	18.8514	0.195252	0.381445	-1.23365	3.8081	2830500	11	2	2	2	1	9.7	21.217	196	353810	+			+	2.87428	0.302972	0.680032	1.36908
SMDB11_0884	21.4927	21.2618	21.2616	21.3455	0.230902	0.23113	0.147178	16.605	43689000	54	6	6	6	1	31.5	39.779	355	3640700					0.0821267	0.331191	0.381441	0.158968
SMDB11_0885	22.6166	22.5787	22.5737	22.5557	0.0378675	0.0429575	0.0608925	151.94	99009000	102	13	13	13	1	42.8	39.817	362	4714700					0.0140772	0.129796	0.153342	0.154174
SMDB11_0886	20.3526	20.2565	20.6604	20.753	0.09612	-0.307858	-0.400395	64.94	23055000	45	8	8	8	1	25.1	45.745	435	1773500					0.311992	0.0635591	0.306585	0.544249
SMDB11_0887	20.9216	21.1339	21.3468	21.8284	-0.212263	-0.425168	-0.906768	86.011	45105000	51	11	11	11	1	37.8	33.269	299	2505800				+	1.12824	0.314902	0.821376	1.59518
SMDB11_0902	19.9371	20.1637	19.9497	20.1153	-0.226608	-0.0126625	-0.178258	27.277	16614000	28	6	6	6	1	22.3	41.071	381	1186700					0.259787	0.68623	0.0314219	0.357524
SMDB11_0904	20.764	21.0783	20.9326	21.7801	-0.3143	-0.168603	-1.01611	41.226	38641000	58	13	13	12	1	40.4	43.723	401	1486200	+			+	2.81345	0.972576	0.294087	2.51617
SMDB11_0906	17.5136	19.1543	19.5074	17.6149	-1.64075	-1.99385	-0.101373	10.425	5347200	6	5	5	5	1	22.9	34.623	323	334200		+	+		1.63829	1.48766	1.73988	0.062267
SMDB11_0909	18.1332	22.8361	23.0986	20.7099	-4.70297	-4.96542	-2.57674	19.569	80427000	20	4	4	4	1	31.8	17.689	173	20107000	+	+	+		3.02112	2.51687	2.4222	1.1076
SMDB11_0921	19.2811	18.9619	18.9641	19.018	0.319249	0.317084	0.263177	2.7316	8389000	12	2	2	2	1	8.4	23.722	226	762640		+	+		1.70195	1.30246	1.36806	1.08938
SMDB11_0927	19.4491	17.2259	20.0106	17.2377	2.22318	-0.561564	2.21138	44.275	6592700	15	6	6	6	1	13.5	60.304	550	183130	+	+		+	5.90662	4.39002	0.650901	3.5082
SMDB11_0932	21.5945	21.9248	22.0006	22.297	-0.330328	-0.406075	-0.702503	8.1255	67260000	49	6	6	6	1	77	9.9512	87	11210000				+	0.686969	0.433569	0.572487	1.44733
SMDB11_0936	24.1461	24.0845	24.0274	24.1772	0.0616175	0.11869	-0.0310825	221.4	282640000	164	12	12	12	1	48.5	40.697	369	15702000					0.108934	0.184346	0.426628	0.0797891
SMDB11_0942	23.3632	23.4658	23.3449	23.3343	-0.102547	0.0183275	0.028945	125.19	183580000	120	11	11	11	1	59	26.658	244	16689000					0.0131715	0.143406	0.0187391	0.0341815
SMDB11_0945	24.0644	23.9329	23.9732	24.0558	0.131573	0.09122	0.0086625	152.73	269440000	242	18	18	18	1	77.4	26.814	243	17962000					0.0626217	0.358362	0.182002	0.0169933
SMDB11_0947	21.8033	21.9009	22.0487	22.5358	-0.09767	-0.24547	-0.73257	113.71	68582000	95	9	9	9	1	72.2	19.392	180	6858200				+	1.68407	0.172197	0.60004	1.3361
SMDB11_0968	20.6407	20.4206	20.3087	20.6026	0.220118	0.332008	0.03809	32.415	24714000	71	16	16	16	1	27.8	84.288	759	588420					0.0435334	0.133755	0.235348	0.0247421
SMDB11_0969	22.1887	22.2723	22.2367	22.4057	-0.083645	-0.0479725	-0.217	100.2	82141000	55	5	5	5	1	77.8	8.2355	72	27380000					0.0551746	0.087404	0.0659818	0.317381
SMDB11_0975	23.0288	23.1013	23.4305	22.9101	-0.072405	-0.401618	0.118768	131.13	144480000	127	10	10	10	1	58.5	34.534	323	14448000					0.615354	0.0886626	0.70318	0.147942
SMDB11_0977	21.8018	21.7904	21.2142	21.6669	0.01135	0.587588	0.134832	63.028	57783000	76	8	8	8	1	52.4	18.881	164	5778300					0.199004	0.00674592	0.702032	0.0993143
SMDB11_0978	17.6072	18.1805	17.3854	18.4341	-0.573327	0.221778	-0.82696	5.6167	3794400	13	6	6	6	1	5.5	132.07	1219	67756					1.15759	0.781892	0.26712	1.15049
SMDB11_0979	20.9976	20.5421	20.542	20.7218	0.455507	0.45567	0.275827	12.268	27235000	39	6	6	6	1	26.6	22.335	203	2723500		+			0.983556	2.00234	1.00745	1.22521
SMDB11_0981	22.0916	21.9993	22.0687	22.5001	0.09232	0.022865	-0.408512	90.619	77738000	103	15	15	15	1	44.2	48.53	430	2989900					0.389483	0.153066	0.0427575	0.535603
SMDB11_0985	22.1488	21.8974	21.995	21.9955	0.251352	0.153777	0.153317	66.623	67157000	131	19	19	19	1	37.1	85.227	760	1561800					0.0986457	0.483579	0.229886	0.211283
SMDB11_0987	20.2264	20.2239	20.0836	20.0374	0.002575	0.142807	0.18899	19.984	15580000	34	5	5	5	1	15.9	65.569	590	649160					0.244042	0.00565476	0.242364	0.465889
SMDB11_0989	24.518	24.9211	24.7759	24.6371	-0.403135	-0.2579	-0.119103	157.87	438220000	267	19	19	19	1	64.3	39.904	361	25777000					0.464708	0.872533	0.472627	0.185144
SMDB11_0990	22.8156	22.6715	22.5808	22.471	0.14415	0.23483	0.344648	154.33	102460000	134	14	14	14	1	39.7	46.131	428	5122900					0.331394	0.208522	0.566734	1.18927
SMDB11_0991	19.0058	20.2318	18.8059	19.7226	-1.22598	0.199955	-0.716815	27.259	8758900	31	8	8	8	1	40.2	25.013	229	583930		+			1.56128	1.73585	0.145331	1.17144
SMDB11_0992	26.0435	25.6068	25.6595	25.9203	0.43669	0.383955	0.123155	323.31	968800000	506	35	35	35	1	61	61.223	557	37262000					0.243157	0.473596	0.524064	0.116246
SMDB11_0993	18.1769	19.6926	20.4803	20.1692	-1.51566	-2.30339	-1.99225	6.7303	12482000	15	3	3	3	1	38.3	10.546	94	3120600		+	+	+	1.76775	1.46664	1.37273	1.43498
SMDB11_0998	18.6693	17.2944	18.0887	21.9507	1.37486	0.580647	-3.28144	8.0446	30581000	16	3	3	3	1	46.4	7.5765	69	6116200	+			+	2.85084	0.808062	0.175107	2.08635
SMDB11_1002	17.7556	17.5343	18.3201	18.7592	0.221265	-0.564546	-1.00365	3.0202	3819000	9	3	3	3	1	48.3	6.7377	60	763800					0.852163	0.231631	0.413377	0.914293
SMDB11_1009	19.5944	19.2598	19.1421	19.1943	0.3346	0.45225	0.400018	9.4232	8728300	20	10	10	10	1	7.9	169.48	1482	110480					0.125402	0.189795	0.263304	0.353589
SMDB11_1013	25.393	25.2757	25.3017	25.0605	0.117305	0.091305	0.33245	323.31	624610000	372	20	20	20	1	51.5	43.269	396	32874000				+	1.61631	0.492145	0.393246	2.03939
SMDB11_1014	26.6829	26.7679	26.9251	26.8294	-0.0849875	-0.24224	-0.146525	323.31	1882900000	331	NaN	NaN	NaN	2	75.7	41.078	374	99098000					0.443921	0.267282	0.883879	0.470712
SMDB11_1015	22.4092	22.2564	22.074	22.0658	0.152722	0.33514	0.343332	84.324	77459000	122	12	12	12	1	31.8	52.202	466	3367800					0.182021	0.151942	0.416246	0.382013
SMDB11_1016	20.4757	20.3529	20.4035	21.0574	0.12273	0.0721467	-0.581783	6.8654	20361000	12	6	6	6	1	17	45.339	401	848380					0.339044	0.0978558	0.0721402	0.57633
SMDB11_1018	23.5607	23.2897	23.3492	23.3463	0.271077	0.21157	0.214437	210.44	168190000	226	28	28	28	1	43.9	98.199	872	3911400					0.546762	1.14222	1.02557	0.612707
SMDB11_1024	18.9831	19.6494	19.2433	19.3546	-0.66628	-0.260163	-0.371407	8.0658	9864900	11	3	3	3	1	10.7	36.856	336	428910			+		0.703874	0.809357	1.63881	0.909112
SMDB11_1037	27.7697	28.2387	28.1547	28.3977	-0.46896	-0.38501	-0.627983	323.31	4742000000	319	25	25	25	1	73.7	39.693	369	237100000				+	0.847257	0.83527	0.560777	1.35934
SMDB11_1052	28.5601	28.7923	28.7766	28.0575	-0.232155	-0.216495	0.502645	323.31	6401600000	262	8	8	8	1	66.7	20.101	198	711280000					0.804036	0.354845	0.523996	0.718751
SMDB11_1055	17.5889	17.03	19.3585	24.3171	0.55889	-1.76962	-6.72815	4.2992	172440000	6	4	4	4	1	14.7	38.317	354	13264000				+	1.80169	0.848549	0.390083	3.79891
SMDB11_1063	20.7668	20.7856	20.657	21.1474	-0.0187458	0.109822	-0.380591	36.602	29782000	56	8	8	8	1	55.3	21.225	199	2978200				+	0.549844	0.0430586	0.118587	1.34233
SMDB11_1083	21.0464	19.7296	20.2763	17.3228	1.31671	0.770038	3.72353	24.431	14433000	17	5	5	5	1	33.6	25.715	226	1312100	+			+	4.11213	0.707581	0.708752	2.91164
SMDB11_1112	22.5152	21.8967	22.3704	17.2306	0.618502	0.144822	5.28455	21.441	58768000	53	7	7	7	1	36.6	20.574	183	5342500	+	+		+	8.45178	1.98269	0.152707	5.8742
SMDB11_1128	21.9291	22.0496	21.8802	22.3471	-0.120495	0.0488875	-0.41806	40.327	69169000	140	16	16	16	1	43.9	60.11	535	2231200				+	1.4652	0.430282	0.0944905	1.5318
SMDB11_1145	26.2726	26.063	26.2157	25.9386	0.209607	0.056965	0.334017	197.43	1147300000	244	13	13	13	1	58.9	20.883	192	95610000					0.44657	0.990743	0.103589	1.11082
SMDB11_1154	23.3742	23.3174	23.2451	23.1719	0.056815	0.129155	0.202288	99.42	158700000	194	11	11	11	1	49.4	38.817	348	9335600					0.2251	0.18421	0.559109	0.496762
SMDB11_1154A	20.4658	19.9141	18.0228	20.2848	0.551697	2.44298	0.180964	28.023	15155000	26	4	4	4	1	69.5	10.836	95	2165000					1.93465	0.94408	1.27572	0.221325
SMDB11_1156	23.4731	23.0586	23.1143	23.3622	0.414502	0.358745	0.110885	323.31	160020000	280	30	30	30	1	42.2	124.11	1126	3265800					0.31838	0.509249	0.469022	0.120561
SMDB11_1160	23.1352	23.3683	23.3097	23.8033	-0.23313	-0.174558	-0.66812	47.768	206810000	117	4	4	4	1	47.3	6.247	55	51701000					0.187303	0.210064	0.120108	0.483851
SMDB11_1162	21.0351	20.4875	21.0407	20.8941	0.547657	-0.00562	0.141039	18.305	30088000	31	7	7	7	1	25.2	33.785	317	1769900					0.197041	0.878559	0.00719114	0.0774454
SMDB11_1163	21.8993	21.8931	21.9281	22.1013	0.0062325	-0.0288325	-0.202027	28.337	66006000	42	5	5	5	1	36.2	32.409	309	5500500					0.140792	0.00809513	0.0618005	0.654441
SMDB11_1164	22.2211	22.4308	22.1759	22.5162	-0.209677	0.04522	-0.295082	238.36	86359000	53	7	7	7	1	45.5	25.635	244	7850800					0.533588	0.455476	0.0980507	0.990062
SMDB11_1165	22.8379	21.7177	22.0654	23.4955	1.12019	0.772446	-0.657594	8.6182	118740000	30	4	4	4	1	42.3	8.6986	78	39579000					1.09112	0.870268	0.485767	0.5813
SMDB11_1166	22.4181	22.4745	22.6322	22.3031	-0.0564625	-0.214117	0.11492	92.193	92074000	91	10	10	10	1	39.5	43.002	413	6576700					0.165341	0.0741752	0.354966	0.135413
SMDB11_1171	20.3801	19.9758	19.7638	20.3479	0.40437	0.616323	0.03223	24.004	16579000	18	7	7	7	1	32.2	28.984	258	1381600					0.661777	0.383301	0.614792	0.0242149
SMDB11_1172	20.0083	19.5678	19.8323	19.6202	0.440553	0.176	0.38809	4.512	11885000	19	6	6	6	1	14.7	50.528	477	792340					0.300999	0.592328	0.152424	0.351328
SMDB11_1177	17.7376	17.4056	17.1675	18.5306	0.332013	0.570158	-0.792948	31.233	2332400	5	4	4	4	1	12	39.398	368	129580					1.33534	0.335208	0.827917	0.683391
SMDB11_1186	19.8399	19.7115	19.582	20.2719	0.12841	0.25791	-0.432002	17.121	15083000	52	5	5	5	1	43.1	12.819	116	2154800					0.902209	0.138852	0.320465	0.667581
SMDB11_1188	19.648	19.7716	19.5641	19.8844	-0.123545	0.083915	-0.236362	36.771	12591000	45	3	3	3	1	23	20.692	196	1399000					0.371532	0.241057	0.269263	0.561342
SMDB11_1190	19.4737	17.7536	19.0518	19.2567	1.72009	0.42192	0.217	8.0524	7834900	14	5	5	5	1	20.3	38.313	345	522320					1.31062	1.10569	0.315647	0.182035
SMDB11_1192	19.747	19.9882	19.4154	19.5105	-0.241118	0.331647	0.236567	11.859	13237000	23	7	7	7	1	26.3	47.1	434	472750					0.459808	0.239115	0.51955	0.30381
SMDB11_1202	19.8396	19.9415	19.6946	20.1146	-0.101938	0.14498	-0.274967	4.5931	13439000	11	3	3	3	1	15.5	26.793	245	959920					0.3706	0.132526	0.229967	0.424613
SMDB11_1204	17.5407	17.6651	17.0742	17.5501	-0.124308	0.466548	-0.009365	2.5714	1109500	5	2	2	2	1	10.6	23.566	217	110950					0.247175	0.0639666	0.591158	0.00717207
SMDB11_1205	22.0547	21.757	21.7203	21.5384	0.297707	0.33444	0.516325	84.527	54927000	86	20	20	20	1	43.3	78.115	677	1716500			+	+	1.43749	1.01651	1.99629	1.82272
SMDB11_1208	17.9748	17.1483	18.7757	19.5626	0.826455	-0.800982	-1.58785	24.914	3815800	9	5	5	5	1	41.1	16.111	141	476980					1.2287	1.01412	0.562268	0.718654
SMDB11_1211	20.7658	20.8999	20.5907	20.5805	-0.134045	0.175128	0.185315	95.097	27149000	56	7	7	7	1	30.3	36.023	317	1810000					0.336095	0.183386	0.266305	0.264521
SMDB11_1214	24.0796	24.339	24.3341	23.4751	-0.259445	-0.254495	0.604515	70.495	289730000	48	5	5	5	1	59.1	13.472	127	41390000					0.503074	0.254973	0.249368	0.422621
SMDB11_1220	19.1601	19.2024	19.3294	19.7223	-0.04233	-0.169358	-0.562211	6.7302	10357000	27	2	2	2	1	22.4	12.68	116	2071400					0.841627	0.0599127	0.336258	0.872268
SMDB11_1222	24.2609	24.0217	24.1786	24.236	0.23918	0.082235	0.0248575	135.05	296550000	167	20	20	20	1	58.1	43.543	399	13480000					0.475219	1.2031	0.213507	0.0689741
SMDB11_1231	17.6918	17.406	17.224	18.0906	0.285812	0.467775	-0.398823	22.283	3002000	6	3	3	3	1	17.5	30.553	280	272900					0.471406	0.233042	0.751707	0.372359
SMDB11_1238	21.5232	21.3851	21.5396	21.4965	0.138131	-0.0163567	0.0267408	21.939	45654000	46	4	4	4	1	36.6	18.528	172	5706700					0.0297515	0.240673	0.0237809	0.0254759
SMDB11_1258	27.5882	26.3519	27.1151	25.8597	1.23623	0.47309	1.72848	9.3336	1879500000	26	8	8	8	1	26.2	39.702	363	93977000				+	1.67839	1.15714	0.365228	1.40482
SMDB11_1262	23.6546	24.0567	23.9653	23.9492	-0.402188	-0.310695	-0.294612	238.4	249720000	171	14	14	14	1	52.4	34.227	315	19209000					0.597495	0.835008	0.637156	0.502091
SMDB11_1264	20.0218	20.2573	20.428	20.8564	-0.235508	-0.406253	-0.83462	124.04	20942000	40	8	8	8	1	47.8	23.799	207	1495900				+	1.45678	0.343888	0.854294	1.59444
SMDB11_1266	17.4842	17.6069	18.943	17.4183	-0.1227	-1.45883	0.0658625	3.552	7353900	3	3	3	3	1	11.1	40.472	361	334270			+		1.34946	0.0995774	1.6832	0.0666549
SMDB11_1270	25.0703	24.8324	24.8656	24.6364	0.237918	0.204713	0.433845	33.333	475430000	146	19	19	19	1	72.5	30.686	284	25023000	+	+	+	+	2.2657	1.7361	1.42515	2.20928
SMDB11_1283	23.4924	23.2757	23.437	23.3998	0.216718	0.05544	0.092635	149.64	182570000	169	10	10	10	1	40.3	38.7	347	11411000					0.211496	0.540006	0.132408	0.386932
SMDB11_1292	19.0236	21.6582	18.1652	21.5104	-2.63464	0.8584	-2.48685	27.105	26492000	7	3	3	3	1	16.4	42.654	373	3311500					0.716795	0.601013	0.204044	0.561919
SMDB11_1294	21.9641	22.0791	21.9504	22.4148	-0.114975	0.013675	-0.450742	53.653	73140000	82	10	10	10	1	48.9	25.445	223	5626200					0.601207	0.19128	0.0216241	1.03893
SMDB11_1303	23.2173	23.0486	23.0023	23.1907	0.16871	0.214982	0.0265975	57.368	145220000	192	15	15	15	1	47.6	51.372	456	6600800					0.167835	0.819494	0.506849	0.0391284
SMDB11_1310	27.7331	27.5528	27.6362	27.6654	0.180297	0.096915	0.0676775	323.31	3268200000	429	31	31	31	1	71.2	45.727	417	130730000					0.331398	0.772061	0.438466	0.225928
SMDB11_1313	23.3936	23.677	23.4518	24.1756	-0.283465	-0.0582425	-0.78206	45.31	231710000	44	4	4	4	1	57.3	7.9591	75	46343000					0.421115	0.252946	0.0452927	0.669124
SMDB11_1314	20.3608	20.4292	20.6584	21.21	-0.0683708	-0.297571	-0.849193	17.202	26847000	28	5	5	5	1	55.8	8.3554	77	6711800					0.598368	0.0743345	0.266948	0.725115
SMDB11_1323	29.3847	29.4956	29.4511	28.4611	-0.110875	-0.06641	0.923562	316.61	10126000000	299	12	12	12	1	100	16.528	152	1687700000				+	1.93251	0.280498	0.151065	1.38324
SMDB11_1324	17.6324	20.1603	17.966	17.3865	-2.52786	-0.333617	0.245975	7.1469	10798000	11	4	4	4	1	50.7	15.648	138	2159600		+			1.77754	2.85493	0.173972	0.455038
SMDB11_1329	17.8958	18.7418	19.7002	17.4882	-0.846025	-1.80446	0.407595	103.4	5406300	11	3	3	3	1	72.5	7.5184	69	1351600			+		1.58493	0.586358	1.33442	0.300066
SMDB11_1333	21.2575	21.8998	22.2551	23.5383	-0.642325	-0.997647	-2.28084	65.681	100130000	54	3	3	3	1	36.6	12.442	112	14304000	+			+	2.27525	0.978686	0.800583	1.66963
SMDB11_1336	19.974	19.5984	19.7881	20.1032	0.375617	0.185965	-0.129148	86.93	12836000	28	6	6	6	1	28.3	26.215	251	987390		+			1.84055	1.30297	0.409814	0.429685
SMDB11_1347	21.3859	21.6208	21.8111	21.599	-0.23494	-0.425258	-0.213098	49.646	49738000	100	10	10	10	1	55.3	33.406	293	3315900			+		1.05315	0.856875	1.78437	0.679702
SMDB11_1367	30.9804	31.6367	31.3758	31.0783	-0.656298	-0.395365	-0.0979525	323.31	41506000000	941	28	28	28	1	87.9	50.492	472	1729400000					0.426636	1.12263	0.407526	0.108438
SMDB11_1370	17.6389	19.3501	19.0265	19.9276	-1.71124	-1.38756	-2.28873	9.7374	6486900	8	2	2	2	1	30.8	14.647	130	1081200	+	+	+	+	2.33251	1.81909	2.00441	1.79457
SMDB11_1373	18.5459	20.6892	20.7678	20.9143	-2.1433	-2.22191	-2.36841	63.087	22051000	47	4	4	4	1	25.2	33.185	310	2756400			+		1.42443	1.04952	1.36449	0.876571
SMDB11_1378	24.9415	25.3067	25.2327	24.7908	-0.36523	-0.29124	0.150665	81.621	611170000	91	3	3	3	1	25.7	17.522	179	152790000					0.36444	0.734313	0.32163	0.26843
SMDB11_1382	17.7461	20.6582	20.5916	20.7907	-2.91204	-2.84547	-3.04456	121.62	15967000	14	4	4	4	1	43.6	17.559	165	1774100	+	+	+	+	2.3362	2.19969	1.73449	2.33979
SMDB11_1384	27.2258	26.9045	26.8547	27.3477	0.32133	0.371085	-0.12186	44.997	1965100000	53	11	11	11	1	19.8	76.297	682	59549000					0.420373	0.381624	0.527411	0.130624
SMDB11_1385	17.5446	17.9859	19.3011	19.2856	-0.44134	-1.75651	-1.74103	16.667	6055900	14	3	3	3	1	17	32.023	294	672880	+		+	+	2.08887	0.383268	3.19891	2.09538
SMDB11_1395	19.1018	19.8159	17.9536	17.7734	-0.71409	1.14821	1.32845	19.742	5836600	19	4	4	4	1	11.9	48.6	463	486380				+	1.52338	0.98447	0.870265	1.53837
SMDB11_1403	19.8163	20.8966	19.5267	20.5898	-1.0803	0.28967	-0.773445	71.71	19762000	38	5	5	5	1	28	32.406	296	1411600					1.03023	0.46532	0.232535	0.864156
SMDB11_1404	23.9231	24.1446	24.0335	24.7224	-0.221495	-0.110355	-0.799298	104.75	321580000	154	10	10	10	1	52.5	34.855	314	22970000				+	1.57646	0.403295	0.192985	1.62641
SMDB11_1407	21.1368	21.0189	21.0939	21.393	0.117812	0.04286	-0.256245	41.312	37261000	80	8	8	8	1	38.2	26.587	241	3105100					0.191851	0.142717	0.04233	0.273823
SMDB11_1408	21.081	20.8975	20.9148	20.7706	0.18353	0.16624	0.310435	25.359	30328000	38	10	10	10	1	23.4	65.274	593	1045800				+	0.289188	0.508903	0.284993	1.55141
SMDB11_1411	17.5368	17.28	17.0608	18.8604	0.256797	0.476057	-1.32355	13.299	3790500	8	4	4	4	1	13.5	41.198	377	157940	+			+	2.67226	0.336553	0.726381	1.39068
SMDB11_1414	22.2282	23.1679	22.7521	23.8113	-0.939723	-0.523922	-1.58314	257.93	161660000	152	15	15	15	1	45.3	35.872	349	11547000				+	1.01266	0.59589	0.408612	1.32909
SMDB11_1416	23.9393	23.6785	23.6758	23.7859	0.260825	0.263447	0.15338	145.5	221760000	272	32	32	32	1	46.9	73.914	642	5543900		+			0.631471	2.70201	0.815313	0.615209
SMDB11_1417	20.8433	20.6084	20.6159	21.5588	0.234975	0.227447	-0.71541	78.866	33497000	49	4	4	4	1	45.7	13.679	116	6699300	+			+	2.10165	0.311618	0.414775	1.58708
SMDB11_1419	22.0617	22.3361	22.108	22.4439	-0.274378	-0.0463225	-0.382243	15.912	102930000	71	8	8	8	1	43.2	13.485	118	17155000					0.0146376	0.139425	0.0168985	0.190011
SMDB11_1421	22.2553	21.9452	21.7768	22.3007	0.310092	0.4785	-0.0453675	62.65	72277000	83	11	11	11	1	43.4	36.881	327	3613800					0.568759	0.490688	1.04668	0.0522574
SMDB11_1422	22.5668	22.4086	22.3714	22.4761	0.158152	0.195328	0.0906475	95.082	91997000	168	21	21	21	1	31.9	87.002	795	2358900					0.0721745	0.605872	0.855856	0.102654
SMDB11_1423	22.1152	22.39	22.0034	22.3521	-0.274782	0.111785	-0.236905	32.458	83108000	70	7	7	7	1	61.2	11.127	98	13851000					0.0657585	0.207178	0.0850001	0.182121
SMDB11_1426	20.0376	20.3633	20.2416	21.3268	-0.325722	-0.204082	-1.28921	28.445	26405000	39	4	4	4	1	29	20.082	183	2640500				+	1.61409	0.356579	0.227308	2.48662
SMDB11_1428	23.0355	22.6456	22.7406	22.6403	0.389898	0.29482	0.395185	268.41	112040000	195	13	13	13	1	53.9	42.091	384	6224700		+	+	+	1.50849	1.56245	1.35257	1.64856
SMDB11_1429	17.983	20.3747	19.3616	19.7013	-2.39172	-1.37861	-1.71833	38.196	10276000	15	3	3	3	1	14.4	36.2	326	856370		+			1.85527	1.62784	1.21105	0.922377
SMDB11_1430	25.6408	25.4561	25.4645	25.4212	0.18473	0.176308	0.21968	311.89	742340000	411	32	32	32	1	70.2	74.18	660	19034000					0.18168	0.610278	0.372055	0.670381
SMDB11_1441	17.5499	18.0035	17.9626	20.8781	-0.45358	-0.412705	-3.32814	69.532	13831000	15	6	6	6	1	45.3	28.941	276	1063900				+	2.05679	0.212823	0.169778	4.08101
SMDB11_1442	23.2883	23.4441	23.2883	23.8991	-0.155742	1.25e-05	-0.610735	195.73	195900000	208	15	15	15	1	61.2	39.157	345	12244000					1.25263	0.28103	1.65432e-05	1.29047
SMDB11_1443	21.3782	21.8686	21.7943	22.6789	-0.490365	-0.416075	-1.30066	155.69	68588000	182	20	20	20	1	42.2	73.818	680	1853700	+			+	2.53065	0.840495	0.567297	2.30301
SMDB11_1448	21.0268	20.7245	20.615	20.5324	0.302348	0.411835	0.49442	97.797	28359000	51	10	10	10	1	15.8	87.293	792	746290					0.304472	0.283018	0.466627	0.571632
SMDB11_1451	21.1345	20.424	17.8939	18.0473	0.7105	3.24065	3.08724	8.7722	15148000	26	4	4	4	1	45.7	15.226	138	3029600			+	+	1.55088	0.441179	1.41365	1.57471
SMDB11_1453	17.422	17.8421	17.7801	20.5182	-0.42014	-0.358133	-3.09629	10.364	14539000	30	2	2	2	1	16.3	13.533	123	1817300	+			+	2.17379	0.26408	0.214628	3.21993
SMDB11_1455	20.7698	21.259	21.1932	21.6241	-0.48923	-0.423375	-0.854332	21.223	44861000	40	11	11	11	1	56.9	27.59	248	2803800				+	0.385304	0.746172	0.311787	2.0236
SMDB11_1456	19.5433	19.4572	19.2218	19.2863	0.08603	0.321453	0.256985	9.7526	11258000	35	5	5	5	1	16.3	46.62	424	592530					0.146932	0.0833057	0.829998	0.587304
SMDB11_1457	20.5162	20.1859	20.1063	20.2871	0.330366	0.409891	0.229113	32.814	18854000	34	7	7	7	1	31.4	44.815	408	857000					0.774683	0.943183	0.997914	0.672358
SMDB11_1459	19.6852	19.4241	19.5991	19.8242	0.261135	0.0860975	-0.138947	22.955	12482000	41	4	4	4	1	14.5	36.134	337	656970					0.483355	0.3928	0.120992	0.25775
SMDB11_1461	25.0476	25.1076	25.0806	24.8059	-0.0600075	-0.03294	0.24174	323.31	524340000	300	26	26	26	1	78.5	50.557	470	20167000					0.926346	0.225481	0.0930384	1.1818
SMDB11_1464	20.2394	20.1999	20.0452	20.1011	0.0395258	0.19422	0.138298	86.719	17525000	34	3	3	3	1	22.7	23.531	216	1752500					0.0676863	0.056655	0.403819	0.182075
SMDB11_1465	18.2279	20.317	20.0452	20.0189	-2.08905	-1.81731	-1.79099	7.2886	14778000	32	3	3	3	1	35.1	10.443	97	4925900		+			1.36303	1.3041	1.10431	0.981469
SMDB11_1469	18.2935	17.7629	17.3819	19.8342	0.530595	0.911608	-1.54076	5.9065	11169000	6	4	4	4	1	17	37.988	341	558440					0.621498	0.19262	0.361048	0.461464
SMDB11_1470	23.7049	23.2497	23.5181	23.5158	0.455182	0.18676	0.189048	30.752	187690000	108	7	7	7	1	57.8	21.429	192	17063000					0.662569	1.06671	0.382239	0.393697
SMDB11_1473	22.0285	21.588	21.8734	21.9439	0.440418	0.155083	0.08454	60.052	63904000	92	5	5	5	1	54.8	12.991	115	9129100					0.157	0.750866	0.123227	0.0958693
SMDB11_1475	19.9759	19.8875	19.5848	19.622	0.08843	0.39113	0.353933	2.115	10709000	11	2	2	2	1	22.2	14.788	135	1784800					0.785862	0.17375	1.16604	0.895312
SMDB11_1476	20.916	20.9294	20.7688	20.4702	-0.01344	0.147203	0.445725	40.004	24868000	62	11	11	11	1	50.1	40.005	367	1036200				+	1.68848	0.0228606	0.477084	1.92781
SMDB11_1482	17.6416	17.3143	17.1409	18.3026	0.327255	0.500737	-0.661022	3.4137	6892700	12	4	4	4	1	22.8	33.582	298	492330					1.46129	0.43304	0.72262	0.565895
SMDB11_1483	20.3426	22.3655	21.7464	20.7588	-2.02287	-1.40375	-0.41619	244.96	88980000	71	16	16	16	1	36.5	64.897	614	3707500					0.309221	1.00193	0.561341	0.0921904
SMDB11_1484	21.9623	22.4808	22.5121	23.0743	-0.518573	-0.549882	-1.11207	89.23	101690000	88	4	4	4	1	50.6	18.034	174	14527000				+	1.14486	1.14692	0.607363	1.87719
SMDB11_1488	19.8507	20.2555	19.2614	20.9144	-0.404792	0.589244	-1.06368	34.85	25048000	26	5	5	5	1	36.4	16.131	143	2504800					0.380814	0.149323	0.285746	0.611502
SMDB11_1489	22.8641	23.7136	23.1685	23.7665	-0.849465	-0.304362	-0.902383	102.99	182470000	131	6	6	6	1	40.3	15.38	154	30412000				+	1.73436	1.28981	0.472081	2.01949
SMDB11_1493	21.5677	21.5879	21.7996	21.9797	-0.020175	-0.23186	-0.411993	56.496	54850000	73	8	8	8	1	35.8	47.126	424	3047200				+	0.778839	0.0678896	0.393888	1.70528
SMDB11_1495	20.1473	20.5521	20.4174	20.953	-0.404884	-0.270164	-0.805697	31.341	23720000	50	8	8	8	1	39.8	22.36	201	1824600					0.20359	0.241784	0.215692	1.20324
SMDB11_1508	22.6112	22.568	22.6457	22.7604	0.043255	-0.034485	-0.149155	51.799	101030000	151	25	25	25	1	47.3	77.71	697	2806500					0.312792	0.142661	0.124399	0.835269
SMDB11_1533	22.2608	22.3741	22.0137	22.8619	-0.113238	0.247135	-0.60108	176.06	90230000	120	16	16	16	1	48.2	55.221	510	3341800					0.747443	0.0896263	0.201735	0.609204
SMDB11_1534	20.7998	20.3067	20.4154	20.3761	0.493047	0.384402	0.423642	10.983	21981000	33	8	8	8	1	30.6	42.38	392	1221200					0.945147	1.1942	0.992618	0.886985
SMDB11_1536	22.45	22.3375	22.3982	22.6729	0.112503	0.051815	-0.222977	59.211	91865000	115	12	12	12	1	41.7	50.026	465	4374500					0.273406	0.160663	0.0797217	0.421816
SMDB11_1542	27.2758	27.4719	27.3998	27.3409	-0.196032	-0.123987	-0.0650375	323.31	2758800000	673	32	32	32	1	65.7	65.459	598	98528000					0.0817327	0.319702	0.212041	0.118949
SMDB11_1543	21.5567	21.6569	21.772	21.3092	-0.100195	-0.215297	0.247483	37.14	48241000	95	11	11	11	1	34.6	47.536	428	2010100					1.585	0.454761	0.812066	0.948242
SMDB11_1556	21.3369	21.4822	21.7098	21.7629	-0.145271	-0.372926	-0.425943	11.524	45494000	74	3	3	3	1	61.6	10.327	99	9098800					0.145468	0.295373	0.738258	0.298562
SMDB11_1557	18.3079	19.9302	20.1355	20.1589	-1.62225	-1.82762	-1.85103	9.7822	14861000	36	3	3	3	1	36.1	13.652	122	3715300			+	+	1.76738	1.05089	1.5855	1.50212
SMDB11_1559	22.0414	22.3151	22.0134	22.3044	-0.273672	0.027995	-0.263047	42.441	75266000	66	7	7	7	1	39	26.976	249	5376100					0.402618	0.429045	0.0432478	0.466958
SMDB11_1576	24.4872	24.3728	24.225	24.9019	0.114378	0.262223	-0.41469	323.31	384000000	390	30	30	30	1	46.8	82.492	733	10667000					0.843643	0.136963	0.316548	0.590888
SMDB11_1605	19.3924	19.4718	17.6923	17.9301	-0.0794092	1.70007	1.4623	3.8776	9374300	14	2	2	2	1	14	14.564	136	1562400					0.893254	0.0668131	1.00455	0.641544
SMDB11_1606	30.3775	30.7988	30.6052	29.6072	-0.42135	-0.227732	0.770237	323.31	22496000000	327	21	20	20	1	59.5	57.724	538	1022600000					1.21863	0.769393	0.608671	0.733969
SMDB11_1610	19.8489	17.4253	20.3593	17.32	2.42354	-0.510402	2.52889	22.983	8984100	18	6	6	6	1	5.5	157.99	1430	136120	+	+		+	6.17474	4.66964	0.677012	3.96922
SMDB11_1611	19.2958	18.9442	19.3283	19.5264	0.351629	-0.0325433	-0.230573	21.388	8947600	21	6	6	6	1	35.2	18.66	162	813420					0.274788	0.637826	0.100324	0.173351
SMDB11_1627	21.6292	21.2486	21.2956	21.5838	0.38065	0.33357	0.0453775	7.7924	47475000	35	6	6	6	1	46	16.298	150	4747500					0.276548	0.536331	0.477423	0.039758
SMDB11_1628	22.0915	21.7112	21.8438	22.1432	0.38026	0.24769	-0.0517175	29.118	64597000	74	7	7	7	1	39.9	18.225	163	4969000					0.282227	0.431328	0.276097	0.0429974
SMDB11_1650	19.344	19.6346	18.8807	19.2764	-0.290587	0.463327	0.0676467	3.3884	9113500	13	4	4	4	1	12.1	38.397	355	536090					0.552389	0.296451	0.663315	0.0655443
SMDB11_1663	18.7047	21.1423	18.1832	20.8777	-2.43756	0.521497	-2.17299	32.115	25015000	24	2	2	2	1	43	9.6516	93	5003100					0.929034	0.950896	0.122594	0.837958
SMDB11_1664	23.7214	23.7342	23.6534	23.8839	-0.0127775	0.068045	-0.162487	156.08	223280000	175	14	14	14	1	61.5	35.346	338	13955000					0.137421	0.022662	0.126539	0.49584
SMDB11_1670	33.2132	33.1809	33.1692	33.2116	0.0322875	0.044045	0.0016625	323.31	158000000000	2536	69	69	69	1	65.9	112.22	1045	3093400000					0.00201996	0.0644895	0.0833065	0.00224924
SMDB11_1677	26.7071	26.0169	26.7414	27.1738	0.690177	-0.0343075	-0.46672	17.773	1628400000	35	3	3	3	1	30.8	16.79	156	232620000					1.09564	0.632711	0.0377745	0.646194
SMDB11_1683	20.5088	21.1534	21.156	21.3492	-0.644625	-0.647167	-0.84042	59.744	36002000	46	7	7	7	1	26.3	49.575	460	1636400			+	+	1.50629	1.15858	2.54817	1.86176
SMDB11_1695	19.9534	17.3353	17.1257	26.5046	2.61806	2.82775	-6.55116	2.9175	780010000	8	4	4	4	1	27.6	17.687	156	78001000	+			+	3.27716	0.600017	0.659506	1.36301
SMDB11_1721	20.4929	20.4979	20.6219	20.5575	-0.00499	-0.12899	-0.0645633	91.854	16288000	41	11	11	11	1	21.1	74.988	688	440220					0.00034947	0.0030291	0.0543722	0.0190274
SMDB11_1729	22.1304	21.4386	20.6099	21.3914	0.691833	1.52052	0.73903	27.027	74223000	40	16	16	16	1	7.3	313.31	2836	593780					0.177294	0.201374	0.568006	0.249627
SMDB11_1730	17.6884	17.2884	17.81	19.0815	0.400022	-0.121618	-1.39303	12.964	2680600	6	2	2	2	1	31.1	8.5805	74	670160				+	1.33823	0.845	0.0880507	1.34524
SMDB11_1731	17.649	17.1791	16.9624	19.314	0.469925	0.686598	-1.66503	14.236	3527700	5	4	4	4	1	10.3	51.545	455	125990	+			+	4.78741	0.646041	1.05551	2.56934
SMDB11_1732	22.8183	23.4194	23.3713	24.2269	-0.601073	-0.553045	-1.40859	133.59	198850000	284	26	26	26	1	51.4	81.063	740	5098800	+			+	2.53733	1.12632	0.7631	2.64909
SMDB11_1738	20.8579	20.0593	20.1793	20.556	0.798552	0.678547	0.301887	63.952	22817000	33	4	4	4	1	20.4	34.548	329	1426100		+			0.669561	1.51825	0.939028	0.313569
SMDB11_1739	17.6029	17.7488	17.2447	18.6993	-0.145835	0.358238	-1.09631	4.7249	3274900	10	3	3	3	1	19.6	20.408	189	467840				+	2.07024	0.122564	0.366826	1.5145
SMDB11_1762	18.3649	17.8156	19.3175	19.2701	0.549323	-0.952579	-0.905227	8.3559	7727100	20	5	5	5	1	13.7	54.938	476	297200					0.930548	0.335024	0.833526	0.572179
SMDB11_1779	23.5398	23.3188	23.4701	23.5931	0.220915	0.0697	-0.05332	101.61	182670000	158	14	14	14	1	50.6	36.203	338	10148000					0.257533	0.5462	0.32179	0.100239
SMDB11_1783	21.4918	20.7501	20.3941	22.2209	0.741622	1.0977	-0.7291	43.476	47211000	49	5	5	5	1	47.6	8.4073	82	9442200					0.715495	0.299917	0.491316	0.402815
SMDB11_1787	21.5157	21.3249	21.3617	21.4968	0.190852	0.154015	0.0189375	16.622	43800000	52	12	12	12	1	37.5	50.647	477	1752000					0.383282	1.0965	0.528858	0.0443294
SMDB11_1802	19.169	19.0886	19.1569	19.7033	0.080425	0.0121275	-0.534315	32.975	9951600	34	3	3	3	1	22	20.236	177	829300					1.31208	0.1227	0.0174453	0.97494
SMDB11_1829	19.0177	19.4871	19.2808	19.6957	-0.469374	-0.263037	-0.677964	10.07	10282000	23	4	4	4	1	17.2	36.272	320	604840	+	+		+	2.41568	1.63031	0.70347	4.02039
SMDB11_1830	20.59	21.048	20.7362	20.6815	-0.458	-0.14616	-0.0914925	21.937	28195000	36	9	9	9	1	26.3	49.024	464	2168800		+			0.457323	1.39492	0.378386	0.11397
SMDB11_1831	20.9565	20.7393	20.5891	20.3278	0.21719	0.367402	0.628717	55.204	26362000	66	9	9	9	1	21	53.996	509	1255300					0.449963	0.2107	0.345143	0.715919
SMDB11_1833	22.8068	22.8257	22.5949	23.2215	-0.01884	0.21192	-0.414635	249.23	122970000	125	13	13	13	1	52.8	34.028	316	7685700					1.21304	0.0248929	0.374833	0.794447
SMDB11_1836	23.0235	22.9985	22.7005	23.5215	0.024965	0.322935	-0.49805	109.2	158740000	72	8	8	8	1	67.2	14.471	131	15874000					0.184681	0.0113557	0.20795	0.416539
SMDB11_1841	22.2336	22.0285	22.2665	22.5102	0.205008	-0.0329675	-0.276615	64.839	81873000	79	17	17	17	1	52.3	56.296	499	3559700					0.470161	0.318753	0.0485181	0.452144
SMDB11_1852	17.4122	17.3947	18.892	19.2737	0.017585	-1.47977	-1.86147	3.586	5741400	5	3	3	3	1	9.4	36.47	330	358840	+			+	2.9221	0.0150087	1.18951	2.05103
SMDB11_1859	19.4999	19.3796	19.2024	19.4299	0.120305	0.297425	0.06998	2.22	8375400	15	4	4	4	1	40.2	14.331	132	930600					0.0531254	0.117439	0.812032	0.0742003
SMDB11_1864	21.2872	21.2012	21.1521	21.4681	0.08601	0.135062	-0.18086	37.045	40764000	88	11	11	11	1	31.9	59.9	539	1273900					0.369905	0.235858	0.23969	0.975462
SMDB11_1865	19.5947	19.3789	19.0225	19.6499	0.21585	0.572207	-0.055185	14.02	9866400	13	2	2	2	1	19.8	13.42	116	1644400					0.646934	0.238329	0.80859	0.0478294
SMDB11_1868	22.5554	22.7233	22.5893	23.0991	-0.167833	-0.033895	-0.543642	167.38	113420000	85	6	6	6	1	49.7	17.55	167	14177000				+	0.780221	0.254988	0.0571815	1.45867
SMDB11_1869	17.4492	17.3593	17.4291	18.9989	0.08994	0.0201575	-1.54966	2.7817	3345900	3	3	3	3	1	4.8	58.81	523	111530				+	1.6423	0.13568	0.0145685	2.14829
SMDB11_1892	24.1404	23.9878	23.9716	23.9325	0.152535	0.168743	0.207835	224.92	276710000	226	18	18	18	1	36	72.539	644	10249000					0.168243	0.464024	0.365771	1.04375
SMDB11_1919	22.5141	22.4368	22.4929	22.5065	0.0773625	0.0212425	0.0075975	114.64	91343000	172	15	15	15	1	24.2	97.422	890	2609800					0.00771455	0.154129	0.0352591	0.0181639
SMDB11_1920	23.304	23.2586	23.2808	23.3184	0.0454025	0.0231475	-0.014465	323.31	163390000	200	18	18	18	1	81.9	42.066	397	7780600					0.00189605	0.0707543	0.0335159	0.0177076
SMDB11_1922	20.4583	20.0273	20.0106	20.1978	0.430998	0.44778	0.26052	23.57	19240000	60	9	9	9	1	39.8	36.032	324	1068900					0.250162	0.490767	0.528459	0.231634
SMDB11_1923	23.0352	22.7865	22.7952	22.6369	0.248663	0.239938	0.398303	68.454	114210000	168	26	26	26	1	38	97.375	865	2039500				+	0.812544	0.673113	0.651531	1.55609
SMDB11_1928	19.0316	19.1453	19.1139	19.027	-0.113667	-0.0822167	0.00464417	10.655	7620500	16	5	5	5	1	17.3	33.72	301	586190					0.0697073	0.333695	0.1759	0.011333
SMDB11_1931	18.1611	19.2308	18.9298	19.5279	-1.06964	-0.768698	-1.36681	7.8947	7824700	31	3	3	3	1	18	22.916	206	978090					1.09858	0.552692	0.618746	1.25299
SMDB11_1933	23.5192	23.5438	23.3064	23.2617	-0.02466	0.212795	0.257462	153.13	159420000	178	15	15	15	1	32.6	57.025	519	6931100					0.6144	0.0690373	0.625554	0.653823
SMDB11_1934	20.6121	21.0068	21.0977	20.9624	-0.394637	-0.485547	-0.350233	12.761	29624000	41	6	6	6	1	61.7	20.905	193	3702900					0.702573	1.08741	1.17741	0.505065
SMDB11_1935	17.7154	17.3263	17.1714	25.1821	0.389033	0.543993	-7.46676	9.1475	339800000	6	4	4	4	1	16.3	35.486	332	24271000	+		+	+	10.4003	0.934894	1.48211	4.72106
SMDB11_1936	22.0249	21.7195	21.6958	21.9757	0.305423	0.329145	0.04927	42.221	60476000	94	15	15	15	1	49.2	50.011	453	2159900					0.40275	0.564609	0.618928	0.0535575
SMDB11_1937	22.3889	22.1373	22.2669	22.2539	0.251548	0.122025	0.134953	143.32	79330000	93	12	12	12	1	41.2	42.769	396	4407200		+			0.223258	1.31669	0.215598	0.85147
SMDB11_1938	17.5375	17.2713	20.4066	20.5915	0.266163	-2.86909	-3.05397	2.8612	12167000	21	3	3	3	1	19.4	28.805	268	869100	+		+	+	5.02544	0.298333	2.71647	3.01461
SMDB11_1940	23.9454	24.4265	24.3636	25.1094	-0.48116	-0.41824	-1.16404	113.79	392640000	103	5	5	5	1	48.1	10.867	104	65440000	+			+	2.1304	0.753854	0.95592	3.72582
SMDB11_1941	22.0503	21.9357	22.2979	21.7477	0.11453	-0.247618	0.302512	20.817	67131000	65	5	5	5	1	46.7	23.296	210	7459000					0.590231	0.164462	0.387721	0.570453
SMDB11_1962	22.3441	22.5243	21.9969	23.5349	-0.180187	0.347123	-1.19088	214.98	126840000	87	10	10	10	1	74.2	18.338	163	11531000					0.63905	0.0770507	0.160742	0.917463
SMDB11_1970	24.5775	24.5949	24.6005	24.8752	-0.0174225	-0.02301	-0.29777	237.71	424800000	333	26	26	26	1	60.2	61.546	545	15172000					0.225963	0.0305028	0.0290801	0.818189
SMDB11_1971	20.7524	21.1424	21.3606	21.614	-0.389978	-0.60821	-0.861605	30.709	38932000	56	9	9	9	1	23.1	60.79	545	1622200				+	1.68301	0.96377	1.20385	2.43451
SMDB11_1973	26.5716	26.2986	26.3029	26.6289	0.273067	0.268765	-0.057235	323.31	1385100000	284	37	37	37	1	54.6	96.247	890	30110000					0.413373	0.481718	0.460362	0.0686886
SMDB11_1975	18.1905	20.1392	21.2316	22.4611	-1.94874	-3.04112	-4.27057	106.18	43205000	19	6	6	6	1	49.6	15.433	135	5400600				+	2.02262	0.871155	0.916542	2.31521
SMDB11_1977	21.6267	21.0613	20.9668	21.3094	0.565395	0.659908	0.317295	84.418	42930000	75	15	15	15	1	41.4	49.596	447	1480300					0.296798	0.451888	0.557602	0.209055
SMDB11_1978	17.9856	17.5352	17.684	19.1052	0.450355	0.301565	-1.11959	4.5087	5291400	3	3	3	2	1	11.5	33.34	305	352760					0.669168	0.301483	0.188816	0.732464
SMDB11_1982	19.8597	20.3713	19.7029	19.9031	-0.511663	0.156831	-0.0433892	5.2017	15526000	22	5	5	5	1	25.9	32.222	282	1035000	+	+			2.14622	1.30897	0.80173	0.100988
SMDB11_1983	17.7505	17.5249	17.5179	18.6976	0.225627	0.232615	-0.947093	2.2579	3867400	13	2	2	2	1	18.4	20.898	190	429710					1.27997	0.172892	0.177655	1.16699
SMDB11_1986	22.3079	22.3865	22.6329	21.8612	-0.07865	-0.32502	0.446655	111.82	84994000	80	5	5	5	1	72.4	10.434	98	14166000					0.454882	0.0955354	0.277149	0.705213
SMDB11_1990	21.698	21.7343	21.7582	22.3468	-0.03632	-0.06017	-0.648777	61.223	63169000	73	9	9	9	1	49.7	20.128	183	5264100				+	1.72314	0.0656917	0.142007	1.74655
SMDB11_1996	17.897	17.42	17.3965	18.1927	0.476991	0.50051	-0.295687	9.7349	3400400	15	1	1	1	1	8	15.281	137	485770					0.743631	0.652296	0.42142	0.279133
SMDB11_1997	28.6826	28.4979	28.3833	28.364	0.18469	0.29932	0.318597	323.31	5747200000	263	NaN	NaN	NaN	2	87	35.496	331	261240000					0.557894	0.74652	0.788221	1.22972
SMDB11_1998	21.5624	21.72	21.6124	21.5164	-0.157615	-0.050025	0.045975	61.384	50337000	119	8	8	8	1	47.1	32.015	291	4576100					0.0875854	0.273617	0.0685809	0.0748702
SMDB11_1999	22.9151	22.7975	22.9012	22.9464	0.117585	0.01396	-0.0312725	111.89	123010000	82	9	9	9	1	62.2	27.947	249	10251000					0.117259	0.381241	0.0319326	0.0734736
SMDB11_2001	20.3988	19.9988	19.8187	20.4793	0.399987	0.58012	-0.080495	94.756	21165000	70	13	13	13	1	30	74.148	644	604710					0.191715	0.201924	0.413842	0.0439133
SMDB11_2012	23.8169	24.265	24.1189	24.73	-0.448028	-0.30191	-0.913013	181.63	366660000	187	12	12	12	1	53.7	24.401	216	30555000					0.233526	0.280145	0.138843	0.562
SMDB11_2015	17.5881	16.918	17.2303	17.9519	0.670133	0.357855	-0.363817	3.9888	1898500	11	2	2	2	1	8.4	27.009	239	126570					0.82957	0.859561	0.680866	0.417514
SMDB11_2020	21.7329	21.7683	21.8868	21.9799	-0.035355	-0.153868	-0.247013	202.26	59855000	83	6	6	6	1	46.3	23.694	218	5441300				+	0.220812	0.0780912	0.261962	1.39462
SMDB11_2024	21.4413	21.2208	20.5412	20.9553	0.220572	0.900109	0.486029	35.324	38463000	63	9	9	9	1	35.2	29.608	270	3205300					0.24073	0.0867487	0.597059	0.252855
SMDB11_2025	20.6091	20.5608	20.6453	21.0044	0.0482167	-0.0361925	-0.395357	48.303	25403000	25	3	3	3	1	51.7	10.253	89	3629100					0.149209	0.0227428	0.0356412	0.298059
SMDB11_2035	24.3172	24.1691	24.1475	24.0983	0.14817	0.169737	0.218967	250.74	295880000	324	27	27	27	1	58.7	55.874	491	8965900					0.177367	0.36236	0.446291	0.563372
SMDB11_2038	25.0529	24.8321	24.7381	24.7173	0.220825	0.314868	0.335665	225.08	465660000	302	21	21	21	1	56.9	51.615	480	17247000			+		1.15466	0.982582	1.33969	1.11079
SMDB11_2042	22.1281	22.4681	22.3837	23.143	-0.340023	-0.255633	-1.01499	64.259	104980000	105	14	14	14	1	47	34.941	319	6561000					0.337361	0.215563	0.119445	0.781038
SMDB11_2048	22.7206	22.779	22.898	23.1421	-0.058465	-0.177478	-0.42158	55.116	123250000	73	6	6	6	1	29.6	26.37	247	17608000				+	0.436048	0.083126	0.285603	1.3798
SMDB11_2050	23.9027	23.7983	23.756	23.6919	0.1044	0.146692	0.210728	243.67	224340000	220	21	21	21	1	43.8	66.443	594	7478000					0.300091	0.765889	0.475548	0.758357
SMDB11_2059	26.6341	26.6694	26.6879	26.4502	-0.035285	-0.05374	0.1839	323.31	1621600000	418	30	30	30	1	82.3	65.195	606	64863000					0.149063	0.0555234	0.0926798	0.478982
SMDB11_2064	20.8592	20.7962	20.7837	21.0609	0.063	0.0755275	-0.201742	139.64	31353000	62	10	10	10	1	22.9	63.921	576	950090					0.10623	0.0974101	0.226936	0.234526
SMDB11_2071	21.2573	21.2844	21.0023	21.9322	-0.0270675	0.254987	-0.674862	59.142	46857000	29	7	7	7	1	45.6	23.922	215	4685700					0.467506	0.0138634	0.151894	0.900812
SMDB11_2074	24.3385	24.5793	24.7477	23.9015	-0.240723	-0.409155	0.437017	60.896	354540000	70	6	6	6	1	61.3	12.904	119	70908000					0.708064	0.764908	0.817656	0.392487
SMDB11_2075	19.3049	19.3729	17.5507	19.1242	-0.068	1.75422	0.1807	5.0559	5968500	20	2	2	2	1	22.5	11.792	102	852650					1.2551	0.0572804	1.16971	0.186797
SMDB11_2079	17.7102	21.8743	17.1496	17.3697	-4.16408	0.560637	0.340505	14.374	55143000	9	5	5	5	1	19.9	42.371	392	1969400	+	+			6.17948	3.41301	1.01388	0.488051
SMDB11_2087	17.5752	20.8964	18.0867	20.8328	-3.32125	-0.511467	-3.25759	55.203	35836000	16	5	5	5	1	22.6	34.619	319	2239700		+		+	1.50189	2.87065	0.189766	2.92199
SMDB11_2089	17.5746	17.7377	17.5138	17.7321	-0.163145	0.0607875	-0.157533	2.4588	3014800	18	2	2	2	1	9.3	30.794	280	215340					0.0260441	0.108896	0.0705029	0.204059
SMDB11_2094	17.4352	26.5691	19.3459	26.0272	-9.13394	-1.91071	-8.59203	282.42	1458200000	43	5	5	4	1	92.8	7.4183	69	364550000	+	+		+	2.38975	5.18216	0.353285	3.85132
SMDB11_2111	25.537	25.3819	25.4636	25.7877	0.155092	0.0734	-0.250645	116.73	782600000	173	14	14	14	1	89.9	15.884	148	71145000					0.604853	0.292367	0.125754	0.520017
SMDB11_2114	23.054	23.4945	23.5469	23.6664	-0.440473	-0.49291	-0.612413	287	181440000	164	12	12	12	1	49.2	39.66	360	11340000				+	1.1389	0.985142	1.07081	1.96782
SMDB11_2117	20.2803	19.796	20.0246	19.869	0.484281	0.255697	0.411218	24.657	19381000	28	7	7	7	1	18.8	49.605	446	842640					0.0790665	0.31063	0.13597	0.253432
SMDB11_2120	20.3811	20.5782	20.7575	20.5487	-0.19717	-0.376417	-0.167659	29.272	20841000	17	7	7	7	1	26	43.14	404	992450					0.282811	0.764544	0.579024	0.36834
SMDB11_2161	21.1449	21.4825	21.3463	21.2587	-0.337595	-0.201375	-0.113782	174.73	40709000	68	10	10	10	1	25.9	57.473	536	1938500					0.123519	0.459158	0.323924	0.142496
SMDB11_2167	23.014	22.9982	23.1167	23.0322	0.0158625	-0.102662	-0.018115	101.16	149220000	197	16	16	16	1	45	56.669	522	5526500					0.0256598	0.0232693	0.191032	0.0293645
SMDB11_2171	22.9478	22.8435	22.6844	22.9209	0.10425	0.263405	0.0269375	86.308	117850000	146	15	15	15	1	54	30.324	272	7365700			+		1.01984	0.661006	1.39106	0.0850422
SMDB11_2176	22.1548	22.0016	21.8994	22.6374	0.153177	0.255332	-0.48263	108.27	79130000	114	17	17	17	1	55.3	41.538	378	3165200					0.513357	0.13001	0.20017	0.516423
SMDB11_2182	25.3823	25.1746	25.2965	25.512	0.207637	0.085745	-0.129688	192.7	667920000	305	23	23	23	1	76.3	29.087	266	41745000					0.693398	0.591917	0.21649	0.270669
SMDB11_2183	19.7531	19.4215	19.536	19.2736	0.331672	0.217075	0.479488	6.8574	11600000	39	4	4	4	1	17.9	35.418	330	773350					0.564788	0.773277	0.390184	0.846168
SMDB11_2186	33.8466	33.7463	33.7978	33.7391	0.100217	0.0487375	0.10746	323.31	239000000000	4379	53	53	53	1	99.7	36.612	345	11396000000					0.00919557	0.0980484	0.0685109	0.168998
SMDB11_2187	30.3329	30.2371	30.1984	29.735	0.0958075	0.134515	0.597945	323.31	20138000000	564	45	45	45	1	85.6	49.944	466	629310000					0.505775	0.0836795	0.150192	0.867726
SMDB11_2208	27.3624	27.4426	27.1318	27.3081	-0.08017	0.230597	0.054265	323.31	2134000000	96	20	20	20	1	82.4	34.472	319	125530000					0.0772821	0.0573765	0.191654	0.0247294
SMDB11_2209	29.3502	29.5288	29.4706	29.2982	-0.178567	-0.120325	0.052065	323.31	13078000000	208	33	33	33	1	72.7	58.166	549	503000000					0.00674846	0.109907	0.0862991	0.0283172
SMDB11_2215	20.0655	17.4803	17.3799	17.6157	2.58523	2.68563	2.44983	23.869	3668400	13	2	2	2	1	13.1	26.521	251	282190	+	+	+	+	3.62828	2.51219	2.71829	2.3136
SMDB11_2216	27.0619	26.7224	26.6399	26.9104	0.339472	0.421977	0.151472	323.31	1978300000	202	19	19	19	1	78.9	42.638	407	141300000					0.266046	0.462203	0.67674	0.256488
SMDB11_2217	26.9561	26.8666	26.782	26.336	0.08956	0.174122	0.620083	255.69	1799200000	90	6	6	6	1	43.6	23.356	225	224900000					0.460198	0.0783107	0.222588	1.09352
SMDB11_2227	17.4789	17.2118	18.0288	19.9269	0.26708	-0.54997	-2.44802	16.988	6882900	6	5	5	5	1	32.2	23.763	214	764770	+			+	2.78992	0.391443	0.388055	2.37517
SMDB11_2228	17.5095	20.693	21.183	21.2397	-3.18351	-3.67351	-3.73024	99.586	21711000	34	3	3	3	1	37.2	14.152	129	3618500	+	+	+	+	3.43001	3.21629	2.32536	3.47886
SMDB11_2229	18.2159	19.4733	19.174	20.0085	-1.25747	-0.958097	-1.79264	12.85	10478000	23	7	7	7	1	27.2	37.695	349	476270				+	2.01814	0.839818	1.05395	1.95141
SMDB11_2231	17.4499	17.4115	18.99	19.1324	0.0384475	-1.54009	-1.68245	7.9455	4339500	9	6	4	4	1	15.8	57.834	538	173580	+		+	+	4.98386	0.0641685	2.08546	3.20072
SMDB11_2232	20.7127	21.1835	21.2521	22.2052	-0.47075	-0.539335	-1.4925	103.11	46293000	63	14	14	12	1	31.7	60.141	556	1653300	+			+	2.94367	0.977551	0.757885	3.21361
SMDB11_2233	20.3318	20.9982	20.7932	21.2878	-0.66643	-0.461433	-0.956003	25.695	31426000	40	5	5	5	1	30.1	17.915	166	3142600		+		+	1.36458	2.03094	1.24185	1.41026
SMDB11_2234	19.474	19.6169	20.1212	20.9066	-0.142877	-0.647198	-1.4326	82.693	17618000	37	10	10	10	1	19.9	72.306	672	704710	+			+	2.37083	0.209838	0.644725	1.74287
SMDB11_2244	24.3473	25.6877	17.0779	18.385	-1.34039	7.2694	5.96229	323.31	308380000	201	29	29	29	1	48.2	87.544	786	8334700	+	+	+	+	5.76159	3.31365	7.01527	2.3492
SMDB11_2258	18.2849	20.54	20.5211	21.4344	-2.25512	-2.23621	-3.14957	97.272	27597000	42	7	7	7	1	51.1	19.939	178	2508800	+	+		+	2.52476	1.50969	1.21101	2.0548
SMDB11_2259	21.3176	21.214	21.7257	22.2165	0.103573	-0.40816	-0.898895	113.74	56341000	90	14	14	14	1	48.5	56.658	501	2817000					1.38482	0.0880121	0.503654	1.29066
SMDB11_2260	19.1589	17.3945	17.2464	19.87	1.76437	1.91247	-0.711095	10.873	7820500	12	2	2	2	1	19.7	14.224	127	2606800	+	+	+		3.34149	2.41142	2.58445	0.333998
SMDB11_2261	22.5015	22.3476	22.6812	17.205	0.153832	-0.179755	5.29648	10.545	69366000	59	6	6	6	1	41.7	18.18	163	8670700	+			+	9.00551	0.168604	0.28127	5.67349
SMDB11_2263	31.523	30.7182	31.1866	24.4132	0.804837	0.33637	7.1098	323.31	29123000000	990	22	22	22	1	100	16.804	160	3235900000	+	+		+	11.3348	1.83744	0.645303	7.48183
SMDB11_2264	24.2345	24.0691	24.8108	19.5631	0.16541	-0.57628	4.67144	85.018	276020000	127	11	11	11	1	76.6	17.867	158	39432000	+			+	5.81421	0.105837	0.497277	3.96021
SMDB11_2267	17.5875	17.4267	17.3402	20.0852	0.16081	0.247285	-2.49774	4.2639	8570500	6	2	2	2	1	5.3	62.186	580	535660	+			+	5.364	0.227125	0.341108	3.7114
SMDB11_2269	18.8619	18.6756	19.1144	19.0153	0.18632	-0.25251	-0.153413	15.699	6311300	17	5	5	5	1	22	35.199	328	394450		+			1.04033	1.34643	0.438588	0.381693
SMDB11_2270	20.6171	20.7253	20.4479	21.2742	-0.10821	0.169143	-0.657177	3.7487	28927000	8	5	5	5	1	29.3	29.453	273	2225100					1.64358	0.175476	0.436272	1.27587
SMDB11_2274	17.6195	17.8234	17.7778	21.0251	-0.203977	-0.158358	-3.4056	5.8715	22498000	10	7	7	7	1	10.2	96.879	884	562440				+	1.35266	0.0934238	0.0622429	2.41499
SMDB11_2276	25.0374	17.4226	25.6033	17.3653	7.61481	-0.565887	7.67218	323.31	327510000	221	23	23	23	1	50.9	71.335	642	9632600	+	+		+	12.9315	6.66473	0.874358	6.92285
SMDB11_2278	17.6941	17.1119	19.7674	17.3273	0.58221	-2.07326	0.3668	7.7038	3028800	5	6	6	6	1	5.4	165.5	1473	42660	+		+		2.96075	0.811168	1.50638	0.455584
SMDB11_2294	24.7523	24.6343	24.6632	24.7114	0.117965	0.0890575	0.0408725	145.12	433670000	286	21	21	21	1	57.7	47.399	449	18855000					0.0223459	0.230886	0.141049	0.0561776
SMDB11_2304	19.6529	19.1474	19.4592	19.4857	0.505535	0.193672	0.167155	17.382	10988000	27	4	4	4	1	35.8	13.821	123	1569700					0.0392358	0.295294	0.102679	0.102621
SMDB11_2331	20.6971	20.8294	20.7607	22.06	-0.132272	-0.0635875	-1.36291	85.843	32482000	13	5	4	4	1	85.7	7.4793	70	8120500					1.5067	0.135372	0.0443646	1.1305
SMDB11_2335	18.1202	20.2129	19.6443	19.5899	-2.09276	-1.52416	-1.4697	3.6396	10901000	21	3	3	3	1	9.3	35.352	335	681320		+			1.38657	1.34399	0.746354	1.14272
SMDB11_2367	21.06	21.2674	21.0918	21.216	-0.207368	-0.031795	-0.155978	27.923	36994000	81	11	11	11	1	32.4	52.01	491	1479800					0.408748	0.610059	0.0768126	0.385158
SMDB11_2374	20.9968	20.8478	20.5753	20.6383	0.14903	0.421592	0.358572	19.419	28216000	65	10	10	10	1	16.3	85.679	790	742520					0.30679	0.176725	0.679665	0.410207
SMDB11_2389	17.6745	18.7941	17.459	17.8723	-1.11964	0.215473	-0.19786	4.2054	2735400	15	2	2	2	1	8.5	37.036	340	151970					0.636002	0.90093	0.167066	0.139263
SMDB11_2390	21.459	21.0202	21.1887	21.7727	0.438823	0.27027	-0.31375	49.261	46436000	66	4	4	4	1	25.1	25.171	227	5804400					0.358498	0.392982	0.271957	0.339021
SMDB11_2393	20.3117	20.4298	20.2356	20.6132	-0.11811	0.0760133	-0.30158	61.345	23621000	25	5	5	5	1	22.3	35.393	323	1312300					0.385538	0.241541	0.157977	0.637103
SMDB11_2397	17.5447	19.1045	17.4725	18.7428	-1.55983	0.07218	-1.19814	13.556	4919700	9	5	5	5	1	15.4	53.89	487	204990		+		+	1.20477	1.85531	0.0437866	1.4966
SMDB11_2407	20.7535	20.7658	20.544	20.4549	-0.0122317	0.209513	0.298618	60.584	24563000	29	6	6	6	1	24.7	33.078	295	1364600					1.15389	0.0363447	0.819936	0.93846
SMDB11_2450	21.5825	21.9929	22.2901	22.38	-0.410422	-0.707658	-0.797495	164.9	75715000	130	10	10	10	1	59.7	26.694	248	5047700					0.543344	0.299189	0.653098	0.728619
SMDB11_2451	20.1498	19.6752	18.8793	18.5182	0.474585	1.27042	1.6316	11.442	11792000	18	3	3	3	1	9.3	43.082	396	736980				+	1.84027	0.668282	0.946217	1.5615
SMDB11_2472	22.8462	22.6675	22.8227	22.9791	0.178767	0.02355	-0.132832	59.485	116450000	139	10	10	10	1	50.9	32.244	291	9703800					0.671326	0.643182	0.049649	0.386538
SMDB11_2481	23.8138	24.0789	24.2443	24.3091	-0.265098	-0.43047	-0.495273	174.63	289690000	139	12	12	12	1	80.8	30.391	276	20692000			+	+	1.339	1.2405	2.36229	1.31765
SMDB11_2483	19.6198	19.9685	19.7805	19.402	-0.348717	-0.160753	0.217772	4.835	9687500	12	3	3	3	1	6	80.055	731	302740		+			1.5903	1.54022	0.606696	0.74476
SMDB11_2486	26.2763	26.5332	26.2736	25.0366	-0.256915	0.0026775	1.2397	323.31	1212600000	566	22	22	22	1	71.3	49.39	460	57742000					1.34604	0.344575	0.00414548	0.966231
SMDB11_2487	17.7448	17.3262	18.0657	19.845	0.418625	-0.320845	-2.10013	5.9374	9179600	6	4	4	4	1	21.1	36.577	350	611980				+	1.37329	0.835858	0.157166	2.42142
SMDB11_2535	18.4836	18.9076	19.3974	19.696	-0.42409	-0.913835	-1.21248	2.1509	8945500	7	3	3	3	1	19	12.49	105	1789100					0.140301	0.434605	0.314067	0.463289
SMDB11_2537	28.1724	28.252	28.3075	28.0273	-0.07954	-0.13511	0.14517	323.31	4863000000	402	18	18	18	1	74.5	28.378	255	405250000					0.10541	0.0955542	0.219108	0.205391
SMDB11_2548	22.8748	22.9113	23.0973	22.7374	-0.036425	-0.22246	0.13738	173.47	123420000	150	21	21	21	1	46.4	73.848	662	3247900					0.342565	0.0603218	0.46215	0.309529
SMDB11_2549	20.7652	21.0457	20.8446	21.0954	-0.280463	-0.079395	-0.330155	36.536	32389000	66	8	8	8	1	38.5	34.167	317	1619400					0.20103	0.675782	0.0931476	0.697092
SMDB11_2556	17.5347	20.4892	18.0177	18.1617	-2.95446	-0.48298	-0.626977	24.572	14198000	9	3	3	3	1	19.4	30.793	279	946520		+			0.990719	3.50329	0.251709	0.322311
SMDB11_2560	18.3673	17.5367	17.7564	17.1641	0.830642	0.610975	1.20321	2.7714	2050600	12	2	2	2	1	7.7	39.461	377	128160			+	+	1.28778	0.880599	1.67931	2.14103
SMDB11_2567	21.1014	21.1266	20.6819	20.992	-0.0252675	0.419507	0.109315	22.612	33145000	50	5	5	5	1	33.7	21.252	190	4734900					0.147313	0.0294471	0.4089	0.0915136
SMDB11_2570	21.2114	17.1518	21.4289	17.3372	4.05957	-0.21755	3.87417	16.674	47494000	16	2	2	2	1	24.5	11.348	102	7915700	+	+		+	7.49895	4.20584	0.439071	4.20607
SMDB11_2582A	24.2912	24.5949	24.3616	24.6205	-0.303725	-0.0704575	-0.329355	122.93	370740000	151	10	10	10	1	79.8	10.551	94	74148000					0.297802	0.867624	0.0815597	0.610855
SMDB11_2584	22.2658	22.3312	22.3391	22.13	-0.0654275	-0.0732525	0.135785	43.321	77669000	62	8	8	8	1	38.2	37.81	335	5177900					0.296279	0.151022	0.204688	0.352374
SMDB11_2587	19.6391	19.6093	19.8343	19.8684	0.0298	-0.195235	-0.22927	9.3385	14004000	21	5	5	5	1	47.8	14.903	136	2800700					0.115738	0.0456641	0.216329	0.376693
SMDB11_2589	20.0488	19.8615	20.378	19.2862	0.187372	-0.329108	0.762625	12.055	13620000	27	3	3	3	1	29.7	15.463	138	1513300					1.22533	0.234045	0.29162	0.799738
SMDB11_2590	23.1965	23.2337	23.3866	22.8193	-0.037215	-0.190072	0.377155	120.02	148190000	133	12	12	12	1	36.9	49.198	463	7409300					1.18373	0.0538608	0.323194	0.803472
SMDB11_2591	18.0957	17.684	17.6182	19.4279	0.411647	0.477502	-1.33222	52.647	9788900	26	4	4	4	1	27.7	21.874	195	1223600					0.677385	0.234747	0.301873	1.01449
SMDB11_2592	24.9245	24.8958	24.922	24.4129	0.0287475	0.0025775	0.511622	290.05	469410000	256	17	17	17	1	66.4	38.396	357	21337000					0.932924	0.0317283	0.00281041	0.848657
SMDB11_2593	20.1556	19.6094	19.8683	20.1427	0.54611	0.28729	0.0128775	13.469	15368000	36	4	4	4	1	41.6	15.67	137	1921000					0.443065	0.709932	0.370025	0.0134961
SMDB11_2594	21.8342	21.8707	22.0943	21.341	-0.0364725	-0.260047	0.493285	118.3	58763000	53	10	10	10	1	87.1	19.251	178	5876300					0.8109	0.0376117	1.01002	0.900462
SMDB11_2595	22.57	22.3155	22.4257	22.2103	0.25447	0.144315	0.359723	118.33	87589000	141	10	10	10	1	33.1	38.785	356	4866100					0.212614	0.362193	0.177457	0.506151
SMDB11_2596	21.4112	21.3048	21.3809	21.0343	0.106452	0.0303675	0.376935	98.4	40666000	104	11	11	11	1	34.6	46.765	433	2392100					0.410631	0.161346	0.0443478	0.644796
SMDB11_2597	24.7329	25.0408	23.9817	24.8608	-0.307848	0.751265	-0.127903	12.119	441880000	55	4	4	4	1	44.7	16.127	150	73647000			+		0.454747	0.177344	1.43819	0.0469307
SMDB11_2598	20.8105	20.3722	20.596	20.2255	0.438302	0.214432	0.584994	26.877	23682000	56	9	9	9	1	17.6	66.973	635	717650				+	0.810825	0.615637	0.349024	1.41613
SMDB11_2599	24.3756	24.2654	24.3948	23.7801	0.110222	-0.0191558	0.59552	9.3722	265990000	63	4	4	4	1	61.7	11.305	107	53198000					0.270823	0.0832817	0.0138693	1.06991
SMDB11_2600	24.5286	24.5652	24.8626	24.6297	-0.036595	-0.333962	-0.101128	140.17	430800000	122	5	5	5	1	39	12.732	118	143600000					0.0795634	0.0387821	0.344523	0.0703481
SMDB11_2601	27.6195	27.865	27.9414	27.7707	-0.245497	-0.32188	-0.151152	318.56	3783300000	403	23	23	23	1	63.6	53.795	505	210180000					0.130258	0.253532	0.373251	0.143565
SMDB11_2602	23.4305	23.2326	23.098	22.7176	0.197923	0.332503	0.712933	26.825	147240000	90	5	5	5	1	47.3	20.837	186	12270000	+			+	2.16797	0.421992	0.760962	1.85242
SMDB11_2604	21.2831	21.2981	20.7158	20.8704	-0.014965	0.567365	0.412748	86.312	36717000	61	5	5	5	1	56.6	15.536	136	6119500					0.46175	0.0246321	1.17934	0.384357
SMDB11_2605	22.3952	22.5895	22.6805	22.7591	-0.194255	-0.28534	-0.363917	58.435	114720000	73	7	7	7	1	63.6	12.341	107	19120000					0.0319979	0.158304	0.19956	0.377989
SMDB11_2606	28.2049	28.0209	28.2745	27.9279	0.18404	-0.0695825	0.276977	323.31	4799200000	447	24	24	24	1	56.8	45.973	412	252590000					0.666039	0.412915	0.151258	0.614327
SMDB11_2607	25.5849	25.3685	25.4206	25.34	0.216375	0.164325	0.244912	175.45	704320000	175	10	10	10	1	63.8	22.675	199	50309000					0.301516	0.411727	0.348816	0.564144
SMDB11_2608	24.8837	24.9767	24.9359	24.7265	-0.0929875	-0.0522375	0.157165	220.2	496750000	283	16	16	16	1	54.4	46.179	408	26145000					0.276016	0.161121	0.0900598	0.365587
SMDB11_2611	21.2494	21.442	21.56	21.3628	-0.192575	-0.31056	-0.11341	59.219	48385000	67	8	8	8	1	49.2	13.649	120	6048100					0.0233633	0.290447	0.197272	0.0900062
SMDB11_2612	22.2036	22.4194	22.0441	22.0053	-0.215763	0.159534	0.198264	146.64	70794000	39	5	5	5	1	41.9	22.339	198	5899500					0.388475	0.271269	0.276695	0.265416
SMDB11_2613	19.8184	19.2677	19.4762	19.6808	0.55076	0.342252	0.137667	26.411	9952500	22	5	5	5	1	26.9	32.361	290	765580					0.539258	0.480555	0.53521	0.13022
SMDB11_2616	26.0516	25.4869	25.8853	25.6028	0.564633	0.166248	0.44875	323.31	956740000	93	7	7	7	1	73.4	10.581	94	191350000		+			0.210438	1.39651	0.167735	0.365384
SMDB11_2618	19.5791	19.4843	19.6826	19.6116	0.0947967	-0.103528	-0.0324767	36.485	10339000	31	2	2	2	1	20.6	18.816	175	1723200					0.168427	1.20281	0.778987	0.074317
SMDB11_2619	22.0104	21.5137	21.9642	22.0382	0.4967	0.046155	-0.0278375	13.257	60958000	41	7	7	7	1	33.7	19.482	175	5541700					0.66665	0.888132	0.0450434	0.0317839
SMDB11_2624	21.2588	21.0582	21.1501	20.94	0.200573	0.108728	0.318836	69.624	34155000	57	9	9	9	1	33.5	36.766	337	1897500					0.173095	0.744517	0.131656	0.660064
SMDB11_2625	23.8273	23.8856	23.4833	23.5036	-0.05838	0.34395	0.323683	21.693	224720000	29	8	8	8	1	27.5	30.461	273	13219000					0.168183	0.0619198	0.28821	0.722305
SMDB11_2626	20.1342	21.1238	20.5615	20.5964	-0.989573	-0.427277	-0.46223	111.57	25120000	47	5	5	5	1	38.2	17.382	157	3588500					0.363679	1.19144	0.345781	0.399039
SMDB11_2626A	21.4036	21.6956	21.7754	21.0514	-0.292014	-0.371789	0.352158	40.61	45022000	48	3	3	3	1	59.8	9.3246	87	9004300					1.09546	0.763037	0.551815	0.559076
SMDB11_2628	20.3587	19.4936	17.8229	19.7993	0.865045	2.53582	0.559395	18.377	10852000	23	2	2	2	1	35.1	8.7988	77	5426200		+		+	1.34614	1.39201	1.22832	1.3957
SMDB11_2630	25.1283	25.111	25.3994	24.6098	0.0172775	-0.271085	0.518552	323.31	556500000	114	10	10	10	1	81.3	13.26	123	79500000					1.67435	0.0209876	0.537785	1.11722
SMDB11_2631	29.7864	30.438	30.3328	30.1962	-0.651545	-0.546355	-0.409765	323.31	20830000000	475	22	22	22	1	82.5	30.412	275	1301900000					0.278693	0.514007	0.445434	0.329931
SMDB11_2632	19.9886	19.7728	19.8459	19.2052	0.21579	0.14277	0.783414	9.0391	13814000	31	3	3	3	1	24.3	20.005	177	1534900					0.47667	0.17362	0.11858	0.748054
SMDB11_2637	22.5532	22.5916	22.7412	22.3661	-0.0384583	-0.188023	0.187082	24.128	106420000	53	8	8	8	1	44.6	21.225	193	9674900					0.0666071	0.0348643	0.153908	0.153075
SMDB11_2641	17.4924	17.7593	17.1501	18.708	-0.266953	0.342262	-1.21563	6.0705	3215100	6	4	4	4	1	30.5	25.75	233	357240	+			+	2.53611	0.318297	0.62376	2.37544
SMDB11_2654	19.9942	20.3728	20.4065	20.8096	-0.378538	-0.412315	-0.81537	11.63	22574000	43	3	3	3	1	42.5	9.2885	80	4514800					0.234098	0.212111	0.269432	0.597266
SMDB11_2655	22.7852	23.0535	23.2109	23.4202	-0.268345	-0.425772	-0.634995	114.64	150260000	93	4	4	4	1	65.1	11.629	109	30051000					0.610484	0.716661	1.00122	0.808735
SMDB11_2659	23.7749	23.5537	23.7434	23.9303	0.221225	0.0315525	-0.155347	140.8	224520000	123	12	10	10	1	40.4	41.399	376	12473000					0.296709	0.322131	0.0418584	0.241718
SMDB11_2663	19.3931	19.5032	20.1437	19.6923	-0.1101	-0.75062	-0.299185	14.584	10396000	11	4	4	4	1	22.2	23.738	216	1039600					0.300011	0.158783	0.368273	0.444447
SMDB11_2665	22.5243	21.9196	21.9991	21.8901	0.60473	0.525242	0.63428	74.774	72620000	108	22	22	22	1	32	97.481	880	1771200					0.76405	0.816732	0.846935	0.875126
SMDB11_2667	22.9737	22.3859	22.5659	22.6848	0.587768	0.40784	0.288853	189.09	110800000	166	21	21	21	1	30.1	86.192	762	2638200					0.605543	0.892293	0.788915	0.416851
SMDB11_2668	20.0906	20.5599	20.5023	20.3661	-0.469307	-0.411758	-0.275543	20.583	21598000	46	7	7	7	1	21.3	43.38	376	1136700					0.672982	1.25625	0.980073	0.92677
SMDB11_2672	19.5146	19.154	19.307	19.4462	0.360634	0.207624	0.0684517	11.268	10405000	32	6	6	6	1	19.1	43.326	398	495490					0.566454	0.646893	1.25212	0.365662
SMDB11_2674	23.6271	23.519	23.7868	23.3666	0.108038	-0.159747	0.260487	30.811	192110000	101	7	7	7	1	52	18.515	179	24014000					0.67286	0.286353	0.473339	0.590568
SMDB11_2675	25.7658	25.5171	25.6308	25.6519	0.248712	0.135027	0.11395	323.31	841070000	405	30	30	30	1	66.1	54.852	478	33643000					0.0782009	0.442709	0.19606	0.165446
SMDB11_2694	19.5701	19.8974	19.571	20.1614	-0.327362	-0.0009775	-0.59131	24.199	15189000	35	8	8	8	1	10	100.05	912	379720				+	0.414143	0.320364	0.000922834	1.3641
SMDB11_2695	18.8824	18.6606	18.5767	19.0322	0.221812	0.305622	-0.149867	8.1874	6663400	13	5	5	5	1	15.2	48.994	448	277640					0.96247	0.907466	0.614318	0.256036
SMDB11_2696	17.6306	17.3117	17.1978	20.5092	0.318892	0.432823	-2.87862	7.792	6825500	5	3	3	3	1	35.5	20.286	183	853190	+			+	4.35614	0.414722	0.56419	2.26336
SMDB11_2697	18.5838	17.696	18.5371	19.1843	0.887798	0.046655	-0.600532	7.6701	5591300	8	5	5	5	1	9.5	68.776	598	169430					1.29085	0.874215	0.0566182	0.41777
SMDB11_2698	17.5072	18.163	18.4703	21.8332	-0.655788	-0.963168	-4.32601	7.7532	33087000	7	2	2	2	1	10.3	25.547	224	2205800					0.869242	0.427483	0.304861	1.29851
SMDB11_2699	17.9434	18.4036	17.83	18.4463	-0.460227	0.11347	-0.502885	3.6804	4429100	14	2	2	2	1	20	15.979	145	885830					0.392926	0.371941	0.220051	1.29048
SMDB11_2702	20.101	20.4608	20.0053	19.7959	-0.359813	0.0956475	0.305095	19.39	18151000	33	7	7	7	1	26.5	45.185	404	907560					0.0934548	0.235647	0.0445956	0.171923
SMDB11_2708	23.5746	23.421	23.7039	23.3521	0.153643	-0.129288	0.22249	71.389	187110000	93	9	9	9	1	33	43.082	400	9355400					0.295632	0.620536	0.379423	0.310502
SMDB11_2709	20.4165	19.8798	20.1577	20.2942	0.536668	0.258798	0.122265	45.355	19396000	36	9	9	9	1	16.3	77.648	719	625680					0.338989	0.729618	0.484653	0.168239
SMDB11_2718	17.5194	17.2574	17.2026	19.5115	0.26206	0.316828	-1.99207	3.6163	2448000	5	2	2	2	1	19.3	20.515	181	349710	+			+	2.97786	0.331977	0.362147	1.63846
SMDB11_2719	17.6201	17.382	18.9025	17.6492	0.23811	-1.28241	-0.02905	2.309	2250900	7	2	2	2	1	12.6	20.245	183	225090	+				2.13167	0.331037	1.27959	0.0298791
SMDB11_2726	21.7496	21.8179	21.8877	22.1519	-0.068305	-0.138082	-0.402247	61.918	62687000	61	10	10	10	1	50.8	28.165	260	4477700					0.365279	0.12414	0.262483	0.560927
SMDB11_2728	21.774	21.5258	21.7015	22.0189	0.248158	0.072445	-0.244917	121.49	58616000	62	11	11	11	1	33.7	56.505	505	2664400					0.491623	0.496246	0.169013	0.435644
SMDB11_2732	20.7115	21.1947	20.1975	20.666	-0.48317	0.514028	0.04554	18.202	24611000	15	7	7	7	1	28.8	33.112	302	1447700			+		2.0009	0.920655	1.41408	0.0741601
SMDB11_2736	20.9715	20.9589	20.9945	20.8284	0.0125925	-0.0230475	0.143133	41.998	31701000	91	9	9	9	1	40.5	40.455	373	1668500					0.0596899	0.0175721	0.0300439	0.212611
SMDB11_2761	25.4184	25.4931	25.4248	25.4394	-0.07472	-0.006455	-0.021055	132.54	726010000	257	14	14	14	1	55.2	42.669	406	40334000					0.00689229	0.135837	0.00830463	0.0374708
SMDB11_2763	17.4355	17.3268	17.3522	19.062	0.108687	0.0832725	-1.62651	1.9612	4682800	3	2	2	2	1	40.9	10.085	93	780470					1.15978	0.0748454	0.0566873	0.94855
SMDB11_2767	22.4897	22.398	22.2573	22.0863	0.0917408	0.232383	0.403433	18.215	86047000	25	6	6	6	1	22.7	39.175	361	5061600					0.623177	0.162719	0.413348	0.895698
SMDB11_2768	18.9679	17.6142	17.5059	18.9508	1.35375	1.46198	0.0171283	5.9131	4222900	11	3	3	3	1	12.3	34.129	301	422290					0.930697	1.19428	1.0243	0.0271653
SMDB11_2770	18.1407	18.5883	18.4568	18.2324	-0.447592	-0.316092	-0.0917008	3.0729	3888900	12	3	3	3	1	15	17.137	160	555560					0.448414	0.60743	0.442032	0.138986
SMDB11_2774	18.1827	19.8137	19.0523	19.4607	-1.63098	-0.869659	-1.27799	26.753	8997500	19	6	6	6	1	17.5	48.49	446	473550					0.992651	1.23554	0.561368	0.638268
SMDB11_2775	20.1655	20.0203	19.9773	20.3419	0.145138	0.18814	-0.176417	16.09	16799000	42	5	5	5	1	23	28.01	252	1050000					0.170862	0.128598	0.170094	0.242793
SMDB11_2810	21.9329	21.5481	21.5787	21.5278	0.384818	0.35419	0.405075	70.13	51676000	69	9	9	9	1	36.2	34.455	320	4306300		+	+	+	1.24084	1.75851	1.4881	1.35591
SMDB11_2822	24.099	23.942	23.9928	23.9244	0.156972	0.106185	0.174647	323.31	261780000	217	17	17	17	1	45.2	53.512	471	10908000					0.156092	0.428094	0.233903	0.508406
SMDB11_2828	20.0099	20.2834	19.9388	19.7907	-0.273445	0.0711875	0.219237	27.641	12378000	20	12	10	10	1	25	59.318	528	515760					0.758327	0.682485	0.164007	0.445057
SMDB11_2836	24.366	24.4172	24.5771	23.2126	-0.05114	-0.211023	1.15341	164.48	356860000	30	5	5	5	1	31.6	17.081	155	32442000					0.330655	0.0476335	0.0943937	0.578689
SMDB11_2843	26.6933	26.7637	26.5666	26.3385	-0.0704025	0.126685	0.354835	217.1	1605300000	336	15	15	15	1	66.1	34.24	322	100330000					0.798258	0.198157	0.3935	0.888738
SMDB11_2844	21.8966	22.9926	22.5586	22.5839	-1.09605	-0.662057	-0.687313	72.87	108440000	85	5	5	5	1	78.8	9.1052	85	21689000					0.410678	0.711612	0.419085	0.426926
SMDB11_2845	24.6565	24.3421	24.5908	24.6835	0.314397	0.0657325	-0.0270575	306.14	406160000	375	27	27	27	1	53.4	63.183	575	11946000					0.17881	0.705226	0.0870321	0.0318222
SMDB11_2846	24.2105	24.6737	24.6757	24.7546	-0.463173	-0.465183	-0.544072	113.64	415240000	112	8	8	8	1	48.5	18.261	169	46138000					1.17106	1.00795	1.06309	1.1999
SMDB11_2853	20.4102	20.1786	20.0852	20.5179	0.231588	0.32506	-0.10765	37.52	17527000	36	8	8	8	1	32.9	37.801	340	922450					1.5092	0.981756	0.651481	0.589526
SMDB11_2855	17.4224	17.3997	17.2945	17.8002	0.0226325	0.12787	-0.377807	3.986	1758900	3	3	3	3	1	25.9	21.748	201	159900					0.247152	0.0306128	0.133032	0.41901
SMDB11_2858	20.6555	20.6442	20.7793	20.5132	0.0112875	-0.123797	0.14234	9.3806	23464000	34	4	4	4	1	48.2	16.316	141	2933000					0.604731	0.0427392	0.311945	0.424719
SMDB11_2863	17.9089	18.1326	18.0641	17.4426	-0.223752	-0.155193	0.46624	3.4615	2850000	19	6	6	6	1	7.3	80.639	708	71250					1.06375	0.255877	0.411382	0.726665
SMDB11_2865	20.0866	20.7873	20.5348	21.0571	-0.700737	-0.44821	-0.97053	19.234	25531000	47	6	6	6	1	41.1	30.941	280	1963900					0.67874	0.859897	0.553191	0.984526
SMDB11_2870	22.3742	22.1413	22.3533	22.1793	0.232938	0.0209175	0.19486	69.64	79240000	102	13	13	13	1	23.3	82.291	759	2031800					0.243993	0.792182	0.0324094	0.60639
SMDB11_2875	25.0904	25.3904	25.6232	25.0828	-0.299955	-0.532802	0.0076	323.31	815950000	244	18	18	18	1	70.1	55.541	499	42945000					0.0608018	0.266363	0.334336	0.00300443
SMDB11_2877	28.0541	27.6412	27.7966	27.5138	0.4129	0.257499	0.540263	304.87	3715900000	31	10	10	10	1	76.6	21.614	197	530840000					0.123218	0.487059	0.17395	0.437062
SMDB11_2885	20.1538	20.1438	19.8479	20.4167	0.0100275	0.305858	-0.26295	18.367	19469000	45	8	7	7	1	24.4	35.236	316	811220					0.294113	0.00723161	0.50917	0.424713
SMDB11_2886	19.6738	19.8028	19.6895	19.689	-0.128959	-0.0156667	-0.0151417	2.0557	12098000	19	30	2	2	1	65.4	71.954	664	403270					0.0568871	1.02953	0.0228893	0.0427085
SMDB11_2896	19.7785	19.7166	20.4677	20.5625	0.0619717	-0.689188	-0.783938	32.15	16678000	47	3	3	3	1	31.2	14.448	128	2779600					0.98211	0.0405088	0.813458	0.804855
SMDB11_2897	21.2574	21.2346	21.4138	21.4555	0.022785	-0.156435	-0.19818	31.955	42855000	87	10	10	10	1	37.3	41.365	375	2142800					0.0941745	0.023489	0.166865	0.226031
SMDB11_2901	17.6211	17.2537	17.2819	18.5884	0.36737	0.33921	-0.967301	36.634	3169200	22	3	3	3	1	15.3	31.483	288	264100					1.65989	0.466346	0.338455	1.01942
SMDB11_2902	21.3919	20.8547	20.8962	21.5741	0.537193	0.49567	-0.182245	38.028	40478000	56	8	8	8	1	43.9	27.183	237	3373200					0.683156	0.57408	1.06663	0.19199
SMDB11_2903	23.7809	23.7248	23.8321	23.8923	0.0560675	-0.05124	-0.111447	323.31	231410000	273	22	22	22	1	82.3	38.042	350	9256500					0.07715	0.176982	0.134921	0.179886
SMDB11_2904	23.0253	23.8326	23.5302	23.4385	-0.807225	-0.50483	-0.413158	185.64	192550000	134	10	10	10	1	53.9	31.107	293	16046000					0.489636	0.734488	0.409634	0.306523
SMDB11_2906	23.5619	23.2932	23.4457	23.9503	0.268685	0.11623	-0.388355	59.799	199680000	136	9	9	9	1	78.6	17.377	154	19968000					1.60699	0.545029	0.240527	0.936743
SMDB11_2917	21.0961	20.6024	20.9463	21.0287	0.493707	0.149877	0.0674625	78.327	32966000	30	6	6	6	1	60.7	13.367	117	5494400					0.13	0.625177	0.0998776	0.0443976
SMDB11_2921	20.9025	22.5029	21.2893	21.9851	-1.60045	-0.386792	-1.08267	299.71	70856000	47	11	11	11	1	55.6	18.054	171	7085600					0.662296	0.951722	0.221423	0.651592
SMDB11_2924	20.5679	20.3375	20.6103	20.495	0.23041	-0.042395	0.07293	13.377	24203000	47	6	6	6	1	37.5	22.591	208	1861800					0.077726	0.231219	0.0990479	0.208704
SMDB11_2925	22.3335	21.9634	21.9899	22.0551	0.370097	0.34361	0.278408	76.704	74255000	56	9	9	9	1	43.7	37.096	350	6187900					0.443967	0.622738	0.676527	0.500482
SMDB11_2927	19.4063	19.6955	19.0745	19.9977	-0.289195	0.331757	-0.59144	8.8596	11491000	11	5	5	5	1	32.8	21.401	183	883950					1.02456	0.273593	0.407643	0.821634
SMDB11_2935	20.9193	20.5119	20.4035	20.4183	0.407423	0.515768	0.500985	40.701	24499000	55	7	7	7	1	20	57.992	516	790280		+			0.871218	2.65933	1.0961	1.22706
SMDB11_2953	23.1221	22.5825	22.1491	22.3216	0.539595	0.972978	0.800475	169.67	90156000	38	10	10	10	1	92.9	12.143	112	11269000					0.522853	0.353727	0.559608	0.628236
SMDB11_2962	24.3704	24.2061	24.3126	24.6136	0.16426	0.0577825	-0.243195	236.54	354160000	262	18	18	18	1	68.8	38.222	349	22135000					0.183741	0.230228	0.0677941	0.241974
SMDB11_2971	21.038	20.9032	21.1721	21.2039	0.13477	-0.134143	-0.165913	12.704	33119000	52	5	5	5	1	33.6	17	152	4731300					0.385439	0.341624	0.264004	0.38341
SMDB11_2972	17.445	19.6037	18.2658	18.2916	-2.15871	-0.820812	-0.846612	106.17	6216900	5	2	2	2	1	13.9	28.361	266	565170					1.04573	1.24228	0.771761	0.799025
SMDB11_2973	19.5251	19.6594	19.8971	20.658	-0.134316	-0.37201	-1.13287	12.427	16713000	28	5	5	5	1	26.6	26.861	263	1392800	+			+	2.69685	0.274653	0.619179	3.13713
SMDB11_2982	28.6176	28.8583	28.758	28.8345	-0.240762	-0.140425	-0.216938	323.31	7074800000	698	47	47	47	1	64.1	105.31	1015	153800000					0.374637	0.724682	0.398459	1.2841
SMDB11_2983	18.847	18.6801	22.6515	22.691	0.166878	-3.80449	-3.84399	47.876	83962000	42	3	3	3	1	69.2	10.81	104	27987000			+	+	1.77546	0.0361674	1.37502	1.40855
SMDB11_2990	21.3377	20.7975	21.3249	21.4375	0.540165	0.0128	-0.0997975	67.241	40929000	72	13	13	13	1	36.4	58.716	525	1411300					0.422283	0.603462	0.0105605	0.0764116
SMDB11_2991	23.0923	22.7494	22.6973	22.4762	0.342925	0.394967	0.616107	116.43	115640000	108	10	10	10	1	31.6	51.422	487	6424400					0.704883	0.453775	0.638596	1.09182
SMDB11_2996	20.2105	19.8258	19.9075	20.3354	0.38471	0.302993	-0.12493	17.452	17408000	44	9	9	9	1	39.6	37.644	341	1024000					0.346365	0.33182	0.328113	0.113762
SMDB11_3001	20.7649	20.8341	21.3782	21.9353	-0.0691275	-0.613275	-1.17035	52.131	40176000	43	10	10	10	1	48.1	42.051	393	2008800					1.89151	0.0732502	0.599654	1.21107
SMDB11_3002	17.9804	19.8168	17.0592	19.8552	-1.83643	0.921168	-1.8748	34.338	8732100	11	5	5	5	1	34.5	22.456	206	727680	+			+	3.12738	1.28182	0.796221	1.39451
SMDB11_3003	21.8487	21.8641	21.8986	22.0389	-0.01537	-0.049865	-0.190222	118.23	61834000	69	15	15	15	1	43.6	47.106	424	2290200					0.101817	0.0256083	0.0784666	0.347965
SMDB11_3004	18.1303	18.8872	19.0574	17.9341	-0.756834	-0.927047	0.19624	7.725	5145600	12	4	4	4	1	14.2	40.793	373	214400					0.865129	0.862048	1.07421	0.122236
SMDB11_3005	19.7951	19.9104	20.0742	20.4075	-0.115358	-0.279105	-0.61242	28.419	16226000	27	5	5	5	1	23.5	34.477	324	1622600	+		+	+	2.26796	0.246457	1.80093	1.87368
SMDB11_3008	23.4516	23.9455	24.0982	23.4596	-0.493973	-0.646613	-0.008005	234.2	243940000	68	6	6	6	1	63.1	15.618	141	40656000					0.413635	0.499834	0.764412	0.00444947
SMDB11_3010	24.8813	24.8276	24.9714	24.9789	0.053705	-0.09018	-0.0976775	323.31	530750000	198	18	18	18	1	47.6	46.492	431	27934000					0.0961497	0.0885944	0.212223	0.30831
SMDB11_3013	20.2556	19.5446	20.231	20.3669	0.711008	0.0246775	-0.111282	41.647	16648000	34	7	7	7	1	89.2	12.396	111	2081000		+			1.61537	1.64523	0.0281823	0.148818
SMDB11_3016	19.8868	19.3528	19.5669	17.6071	0.534083	0.31993	2.27979	61.73	8841400	29	2	2	2	1	23.4	11.553	107	1473600	+			+	4.41812	1.28451	1.09359	2.90645
SMDB11_3018	21.0261	20.8673	20.6648	20.9045	0.158746	0.361248	0.121546	32.835	30493000	111	12	12	12	1	35.6	45.001	404	1452100					0.107497	0.191301	0.648061	0.119418
SMDB11_3019	19.8973	19.8839	19.0213	20.0065	0.0133667	0.876012	-0.109273	7.2774	11628000	26	3	3	3	1	31.1	17.718	164	1292000					0.595039	0.00822635	0.708294	0.0824491
SMDB11_3021	22.4566	21.8188	21.8738	21.9762	0.637823	0.582825	0.480383	69.192	73160000	89	12	12	12	1	50.9	29.342	267	3483800					0.693457	1.21408	1.1017	0.677784
SMDB11_3026	26.6686	26.3669	26.5323	26.2367	0.301695	0.136278	0.431875	242.14	1418300000	324	22	22	22	1	52.5	45.394	417	61664000	+	+		+	2.43489	1.31387	0.781401	2.32857
SMDB11_3037	18.9022	19.0734	19.0379	19.3128	-0.171203	-0.135713	-0.41059	9.3126	8263300	25	3	3	3	1	32.1	12.46	112	1377200					0.405132	0.218668	0.220099	0.626916
SMDB11_3040	18.6366	17.6223	18.9815	19.1543	1.0143	-0.344865	-0.517655	10.397	6116100	12	4	4	4	1	25.2	32.338	290	359770					1.35349	0.630771	0.748206	0.635656
SMDB11_3042	24.8705	24.7885	24.8691	24.6416	0.081975	0.0014375	0.228885	323.31	456610000	449	45	45	45	1	53.2	141.64	1296	7364700					0.175812	0.145946	0.00200692	0.64791
SMDB11_3053	21.3407	21.0969	20.761	20.8889	0.24376	0.57972	0.451757	91.942	35175000	51	5	5	5	1	36.2	26.384	243	4396900					0.358908	0.291334	0.833597	0.402867
SMDB11_3059	19.6189	19.5755	18.9032	19.1374	0.0434267	0.715733	0.481475	7.9549	9214300	18	5	5	5	1	10.5	66.488	599	354400					0.791103	0.0426167	1.29447	0.852655
SMDB11_3069	22.7406	24.8068	24.0316	24.0402	-2.06624	-1.29102	-1.29965	291.59	419830000	85	13	13	13	1	44.7	32.758	320	41983000					0.287434	1.06291	0.372278	0.415002
SMDB11_3071	17.7764	17.2325	17.2344	18.1999	0.543807	0.541955	-0.42354	2.5503	1740900	5	3	3	3	1	17.6	25.402	227	124350		+	+		1.67943	1.48015	1.30716	0.4668
SMDB11_3072	21.5995	21.6573	21.3365	21.454	-0.0578075	0.262943	0.145522	7.431	49918000	51	6	6	6	1	51.5	21.723	194	4991800					0.0314283	0.0585735	0.164368	0.117801
SMDB11_3074	17.7631	17.498	17.253	17.5905	0.26513	0.51004	0.17261	2.2968	2259600	17	3	3	3	1	5.2	61.254	553	83689					0.469047	0.311065	0.979288	0.173938
SMDB11_3075	23.172	23.3281	23.4099	23.327	-0.156142	-0.237968	-0.15498	5.8698	200120000	42	3	3	3	1	48.2	12.437	112	50029000					0.0655026	0.289534	0.696562	0.211083
SMDB11_3083	19.9001	19.5597	19.4433	19.5973	0.340365	0.45679	0.302814	41.622	11473000	34	10	10	10	1	13.2	92.993	836	234150					0.315708	0.43687	0.658413	0.346766
SMDB11_3094	22.066	22.0366	22.0498	22.2957	0.02946	0.016225	-0.229653	57.434	71968000	100	7	7	7	1	62	19.091	171	7996400					0.214975	0.0437912	0.032557	0.471379
SMDB11_3096	19.1537	19.148	19.1435	19.5777	0.00573667	0.010255	-0.42393	14.963	9459300	22	4	4	4	1	42.4	10.496	92	1576600					0.50682	0.006804	0.00777942	0.523921
SMDB11_3108	22.7528	22.7063	18.5786	22.8429	0.0464517	4.1742	-0.0901325	162.54	84137000	28	5	5	5	1	55.9	11.305	102	21034000					1.59716	0.0145763	0.904958	0.0361671
SMDB11_3119	19.9888	19.9149	20.0416	20.4156	0.0739075	-0.0527275	-0.426807	19.62	18027000	28	5	5	5	1	19.7	33.265	314	1126700					0.842091	0.111824	0.0790883	0.923215
SMDB11_3120	25.6499	25.7717	25.8845	25.6485	-0.121817	-0.234615	0.00145	323.31	908800000	286	16	16	16	1	63.2	35.625	323	50489000					0.107223	0.20706	0.4632	0.0013447
SMDB11_3126	21.0316	20.2948	20.644	20.99	0.73682	0.387665	0.0416892	20.597	27865000	48	7	7	7	1	34.5	36.366	333	1741600					0.722776	0.859794	0.509121	0.0342801
SMDB11_3135	17.3801	17.3442	17.2084	18.4011	0.03594	0.17169	-1.02105	3.8457	2129700	11	3	3	3	1	12.7	39.372	362	112090					1.0572	0.0426753	0.193367	0.794891
SMDB11_3139	17.5418	17.5101	17.195	17.9686	0.0317525	0.346865	-0.426735	4.2748	2660200	3	2	2	2	1	4.2	52.514	452	115660					0.532223	0.0285489	0.462106	0.345762
SMDB11_3142	17.6838	19.3046	17.5043	17.7237	-1.62078	0.17948	-0.0398875	42.707	5459300	9	3	3	3	1	15.7	37.518	343	272960		+			1.86301	1.81111	0.12755	0.0239737
SMDB11_3144	23.7684	23.9942	23.679	24.5061	-0.225763	0.0894625	-0.737668	169.08	289980000	172	NaN	NaN	NaN	2	66.1	29.387	271	19332000					0.51211	0.162949	0.0710554	0.973288
SMDB11_3145	18.1796	19.2221	17.2673	19.4396	-1.04258	0.912283	-1.26001	9.6084	6526700	16	2	2	2	1	22.4	14.035	134	1305300	+				2.29249	0.623104	0.877565	1.03837
SMDB11_3147	23.2951	23.0605	23.2592	23.2675	0.234597	0.0358975	0.02755	323.31	153120000	180	21	21	21	1	49	63.448	572	4939200					0.368778	0.846203	0.0812465	0.074211
SMDB11_3148	17.6068	18.03	20.2486	18.1454	-0.423145	-2.64173	-0.53863	25.388	14619000	7	4	4	4	1	23.3	24.794	227	1624400			+		0.838811	0.212765	2.30906	0.267351
SMDB11_3151	20.0561	20.088	19.9857	20.0737	-0.031885	0.0703725	-0.0176067	73.774	16244000	26	5	5	5	1	50.6	9.825	85	3248700					0.0230623	0.0569903	0.172305	0.031555
SMDB11_3161	21.5421	21.1989	21.1	21.4326	0.343145	0.442015	0.109443	9.3939	48367000	18	3	3	2	1	5.2	80.61	713	1612200					0.0590676	0.377721	0.511322	0.0549737
SMDB11_3162	21.8817	21.6583	21.6913	22.0509	0.223362	0.190335	-0.169248	105.21	59896000	90	13	13	13	1	42	35.399	319	2994800					2.06686	1.12184	1.16247	1.00763
SMDB11_3166	20.908	20.47	20.2343	20.4749	0.438065	0.673745	0.433093	28.35	23934000	36	5	5	5	1	21.8	28.097	262	2991700					0.645906	0.763252	1.12014	0.566524
SMDB11_3167	22.1314	22.3707	21.5535	22.3262	-0.23929	0.57794	-0.19483	17.645	75241000	68	6	6	6	1	41.1	17.017	151	8360100					0.71461	0.714415	0.552217	0.276524
SMDB11_3169	22.9733	23.099	22.9975	23.8922	-0.12568	-0.0241875	-0.91894	112.94	184050000	99	6	6	6	1	37.6	18.277	165	26292000					0.510895	0.073293	0.013818	0.843616
SMDB11_3170	23.8913	23.8378	23.7973	24.2107	0.053515	0.094075	-0.31934	292.78	255470000	348	38	38	38	1	55.2	89.686	808	5435500					0.966349	0.175505	0.167931	1.25429
SMDB11_3175	22.4101	22.0268	22.1731	23.0886	0.383305	0.236953	-0.678508	109.1	105610000	106	9	9	9	1	44.3	20.804	185	10561000					0.496143	0.28976	0.134265	0.574743
SMDB11_3176	22.6555	22.5248	22.9218	22.7324	0.130742	-0.266313	-0.0768925	323.31	108340000	114	10	10	10	1	54.8	25.953	241	9028300					0.3303	0.25255	0.521227	0.123718
SMDB11_3177	25.4522	25.2186	25.1899	25.6678	0.233645	0.262322	-0.215637	242.23	734810000	317	20	20	20	1	74.2	30.432	283	34991000					0.280166	0.26837	0.436593	0.264311
SMDB11_3178	23.2912	23.529	23.3296	24.5051	-0.237787	-0.03834	-1.21383	159.31	243780000	109	11	11	11	1	55.6	26.633	241	18752000				+	1.11092	0.162352	0.026547	1.76236
SMDB11_3179	21.0178	21.0768	20.7587	21.0463	-0.058985	0.259108	-0.0284275	22.491	32060000	41	7	7	7	1	39	29.312	264	2671600					0.522401	0.12921	0.640876	0.0456468
SMDB11_3181	23.5752	23.2642	23.4391	23.4401	0.311075	0.136168	0.135125	96.213	180800000	137	13	13	13	1	52.9	29.915	274	12914000					0.166229	0.57577	0.275222	0.173806
SMDB11_3182	19.5779	19.6268	19.1564	20.4522	-0.0488925	0.421445	-0.874352	17.052	14739000	36	7	7	7	1	45.7	15.192	129	1842400					0.592063	0.0319367	0.308669	0.66422
SMDB11_3183	20.7421	20.7563	20.7546	21.0053	-0.01416	-0.0125125	-0.263215	63.616	30023000	14	4	4	4	1	47.3	16.493	150	6004700					0.0629136	0.013977	0.0198772	0.225606
SMDB11_3192	19.7192	19.9092	19.6924	19.8009	-0.190037	0.0268292	-0.0816475	112.5	13712000	48	7	7	7	1	20.9	50.718	454	623280					0.0361909	0.327294	0.0320669	0.082939
SMDB11_3197	22.4368	22.4044	22.0542	22.7545	0.0324125	0.382673	-0.317682	18.787	119730000	40	3	3	3	1	41.9	8.038	74	23946000					0.0353631	0.0112393	0.115041	0.109586
SMDB11_3208	21.2632	21.4286	21.491	21.128	-0.165405	-0.22788	0.13518	46.179	43857000	119	22	22	22	1	28.8	107.45	962	933140					0.0443702	0.139505	0.191096	0.068294
SMDB11_3214	19.6817	19.6717	19.6403	19.4147	0.01007	0.0413925	0.267035	10.993	11040000	22	5	5	5	1	27.7	30.209	264	1003700					0.370691	0.0184653	0.0997393	1.27794
SMDB11_3220	21.1363	18.0996	20.8557	20.8712	3.03669	0.280615	0.26505	12.323	24346000	49	2	2	2	1	36.1	7.8169	72	6086500		+			1.71553	1.32294	0.20924	0.135831
SMDB11_3230	22.5349	22.7264	22.6122	22.4579	-0.191475	-0.0773275	0.0769525	84.577	98074000	103	11	11	11	1	46.4	46.132	420	5161800					0.157868	0.36828	0.141422	0.0974978
SMDB11_3233	22.4525	22.3178	22.4121	22.7467	0.134655	0.04035	-0.294263	25.545	88311000	96	13	13	13	1	48.6	32.005	294	5519400					0.663835	0.250771	0.0572553	0.567797
SMDB11_3256	19.3757	19.2222	19.5755	18.9313	0.153485	-0.199885	0.444365	13.223	7885800	16	4	4	4	1	20.5	27.082	249	525720					0.370247	0.130959	0.212059	0.45412
SMDB11_3272	21.621	21.5004	21.1062	21.4665	0.120577	0.514835	0.154473	40.622	47303000	70	13	13	13	1	32.3	57.36	505	1631100					0.144553	0.0724071	0.464444	0.118011
SMDB11_3278	20.4105	20.3913	20.5834	20.8172	0.0192025	-0.172855	-0.40669	119.02	26103000	39	6	6	6	1	35.3	25.418	238	2007900					0.16555	0.016847	0.189043	0.328591
SMDB11_3286	17.915	18.4602	17.0459	18.623	-0.545255	0.869075	-0.707972	2.8827	3168300	11	3	3	3	1	8.2	35.936	330	264020	+				2.11458	0.517188	1.22507	0.881285
SMDB11_3310	24.3772	24.0805	23.9439	23.8111	0.296773	0.4333	0.566155	107.21	272160000	325	32	32	32	1	49.3	104.52	959	7559900				+	1.17121	0.645498	1.21089	1.783
SMDB11_3311	21.7279	21.3903	21.7259	20.9617	0.33755	0.00196583	0.766196	5.6606	41981000	31	3	3	3	1	14.1	13.509	128	10495000					0.594834	0.354006	0.0017657	0.846899
SMDB11_3312	19.407	19.4576	19.4984	19.2692	-0.050625	-0.091395	0.137805	3.8225	10955000	23	5	5	5	1	17.5	39.974	365	608620					0.149753	0.0981961	0.224874	0.259099
SMDB11_3315	22.1086	21.7668	21.7758	21.8845	0.341802	0.33275	0.22413	85.183	61336000	104	13	13	13	1	41.8	49.019	438	2666800		+			0.980007	1.42505	1.08785	0.725299
SMDB11_3320	25.2421	25.0163	24.8888	24.7722	0.225812	0.353242	0.469828	149.92	533440000	267	16	16	16	1	52.9	44.252	412	26672000				+	1.73608	0.907529	1.22442	1.75181
SMDB11_3322	20.0463	20.0371	19.9779	20.6454	0.00921	0.06837	-0.59912	29.277	19412000	42	5	5	5	1	37.6	22.817	218	1764700					0.762166	0.00797683	0.106565	1.29024
SMDB11_3324	21.993	21.9202	22.0131	22.647	0.072835	-0.020075	-0.654	115.19	77999000	89	8	8	8	1	31.7	26.536	243	7090800					0.960844	0.0874498	0.0220734	0.900383
SMDB11_3340	23.1136	22.6603	22.4361	22.6797	0.4533	0.677417	0.433895	82.35	114820000	119	12	12	12	1	52.6	37.644	325	6379000					0.540968	0.542727	1.22292	0.546042
SMDB11_3341	21.5641	21.2585	21.2394	22.245	0.305598	0.32476	-0.680927	44.638	56187000	77	11	11	11	1	41.7	38.607	343	3121500					1.30374	0.381316	0.674043	0.876538
SMDB11_3345	25.082	25.4396	25.6521	25.5657	-0.357575	-0.570132	-0.483697	195.78	714960000	210	18	18	18	1	64.3	38.934	359	42056000			+		1.60612	0.873489	1.3991	1.1352
SMDB11_3346	26.5551	26.5097	26.5935	26.5647	0.0453725	-0.0384325	-0.00965	259.44	1546400000	369	23	23	23	1	67.2	41.165	387	73637000					0.0461897	0.188949	0.114727	0.0528933
SMDB11_3356	19.3758	19.1254	19.0979	19.5626	0.250351	0.277886	-0.186883	23.549	9435500	42	5	5	5	1	19.9	39.456	362	393150					0.16541	0.530494	0.396561	0.107273
SMDB11_3361	25.7497	25.7018	25.7704	25.5425	0.04785	-0.0206925	0.207195	155.97	859840000	515	32	32	4	1	67	71.956	664	27737000					0.528443	0.132942	0.0606134	1.00765
SMDB11_3362	19.5559	19.8017	19.8137	20.2752	-0.245732	-0.257793	-0.719317	83.533	15887000	35	6	6	6	1	34.4	26.595	250	1444300					0.343812	0.200079	0.218399	0.959594
SMDB11_3378	21.4631	21.3048	21.359	21.5451	0.158385	0.10419	-0.08197	40.133	43702000	87	8	8	8	1	42.8	33.427	306	3641800					0.413328	1.06639	0.367035	0.180452
SMDB11_3387	22.0771	21.7343	21.7074	22.1971	0.342797	0.369753	-0.119995	68.775	65495000	121	13	13	13	1	47.9	41.853	384	2977100					0.324315	0.372927	0.39778	0.111864
SMDB11_3392	20.0952	20.2917	20.4787	20.1817	-0.196507	-0.383492	-0.08647	39.281	19591000	57	11	11	11	1	19.5	80.84	730	489790					0.379419	0.321156	0.909024	0.135185
SMDB11_3397	17.6794	17.1128	20.1836	18.4231	0.566588	-2.50427	-0.74369	5.3535	9233300	16	3	3	3	1	26.5	17.489	151	1319000			+		1.4042	0.671363	2.26857	0.345328
SMDB11_3399	17.5113	17.2121	17.5435	18.9737	0.299157	-0.03223	-1.46248	6.8728	6086700	5	3	3	3	1	8.4	50.77	438	243470	+			+	2.33522	0.568827	0.0232399	2.30687
SMDB11_3404	19.8169	19.8375	19.4831	20.0632	-0.0205325	0.333802	-0.246312	10.85	14653000	25	5	5	5	1	25	31.588	284	861930					0.256481	0.014326	0.410709	0.242381
SMDB11_3405	21.0107	21.2319	21.2577	21.4135	-0.221279	-0.247049	-0.402843	5.6718	36470000	28	3	3	3	1	25.4	13.903	126	6078300					0.283879	0.469072	0.363822	0.697996
SMDB11_3413	20.2712	20.0331	19.6768	19.7939	0.238083	0.59436	0.477298	7.8975	15475000	24	5	5	5	1	23.3	32.22	287	1406800	+		+	+	2.15763	0.590172	2.94313	2.8701
SMDB11_3416	24.2637	24.0677	24.3517	24.1752	0.195965	-0.0879975	0.0885	323.31	305030000	389	37	37	37	1	57.7	93.529	865	5865900					0.623817	1.014	0.332144	0.233078
SMDB11_3417	26.2838	26.2981	26.3503	26.1712	-0.0143925	-0.0665	0.112585	224.82	1306000000	430	21	21	21	1	58.2	50.565	474	59365000					0.0667153	0.0177676	0.100477	0.209473
SMDB11_3418	24.1204	23.872	24.0766	24.2425	0.248427	0.04384	-0.12211	130.39	284880000	258	21	21	21	1	40.6	66.673	643	8378700					0.569896	0.653353	0.0978528	0.277105
SMDB11_3419	24.8136	24.587	24.7074	24.8672	0.226652	0.106245	-0.05358	323.31	462110000	485	43	43	42	1	54.3	99.621	887	10046000					0.165206	0.585018	0.217073	0.0670381
SMDB11_3428	22.6717	22.5428	22.6422	22.4018	0.128857	0.02947	0.2699	91.63	98551000	159	22	22	22	1	50	60.105	548	2663500					0.0941596	0.13216	0.0290111	0.317706
SMDB11_3432	23.118	22.7466	22.7619	22.7145	0.37137	0.35612	0.403468	105.25	118390000	107	14	14	14	1	59.8	35.327	316	6231300		+			0.76362	1.90268	0.824299	1.11477
SMDB11_3438	21.8965	22.2194	22.0956	22.2609	-0.322895	-0.199182	-0.36448	83.161	72358000	81	12	12	12	1	56.8	28.908	273	4522400					0.429748	1.12939	0.35903	0.829156
SMDB11_3441	19.4597	19.5405	19.3839	17.9481	-0.08086	0.07575	1.51161	4.6203	6942800	9	3	3	3	1	24.9	20.837	197	1388600					0.848057	0.343496	0.304512	0.792259
SMDB11_3444	18.3962	21.2599	21.3329	21.5817	-2.86376	-2.93675	-3.18549	96.061	41670000	28	7	7	7	1	47.9	26.355	240	3205400	+	+	+	+	2.16584	1.85245	1.45565	1.45788
SMDB11_3449	21.1287	20.8019	21.0273	20.9581	0.326808	0.101433	0.170635	24.555	29892000	57	7	7	7	1	77.8	10.72	90	3736500					0.131272	0.579941	0.129164	0.164648
SMDB11_3455	25.0696	23.7232	24.5757	17.2833	1.3464	0.4939	7.78632	243.99	292940000	87	8	8	8	1	58.8	17.17	160	32549000	+	+		+	9.64531	3.80477	0.51105	6.72791
SMDB11_3456	25.8735	24.6792	24.8884	17.3183	1.19428	0.985143	8.55525	85.701	487030000	148	12	12	12	1	88.1	17.443	160	48703000	+	+		+	8.08638	3.16904	0.674861	6.76223
SMDB11_3461	18.5711	17.2231	18.9037	19.5545	1.34796	-0.33256	-0.983378	12.278	5781000	10	2	2	2	1	16.2	15.873	136	825860	+	+		+	4.38344	2.12605	1.28834	2.09206
SMDB11_3466	21.8132	22.0801	22.0213	22.5351	-0.266944	-0.208157	-0.721922	125.89	70234000	105	10	10	10	1	48.4	31.506	279	5402600				+	1.70167	0.479737	0.546127	2.31493
SMDB11_3479	17.3952	17.6436	19.0544	17.277	-0.248453	-1.65922	0.118185	57.978	4754700	6	2	2	2	1	22.9	15.439	140	792460			+		0.989934	0.140084	1.63686	0.129109
SMDB11_3481	20.8869	20.6672	20.8583	20.5783	0.219675	0.0286125	0.308557	36.864	27577000	65	7	7	7	1	22.4	43.342	398	1838400					1.07903	1.01043	0.0773365	1.07307
SMDB11_3487	17.8933	17.5649	17.1212	18.7726	0.328418	0.77209	-0.879325	11.973	4323600	10	5	5	5	1	19.7	30.876	274	254330					1.03936	0.219677	0.929902	0.663794
SMDB11_3496	17.8843	18.4726	18.6054	18.7716	-0.588213	-0.721103	-0.887299	28.377	6871300	11	5	5	5	1	11	51.918	471	286300					1.07973	0.690747	0.926174	1.12182
SMDB11_3504	17.5696	17.4516	18.6828	18.7594	0.117908	-1.11326	-1.18981	4.5932	4247900	5	3	3	3	1	6.2	69.853	631	151710			+		1.60519	0.093299	1.35948	1.04783
SMDB11_3509	22.1262	22.6105	22.1122	23.2596	-0.484225	0.0140025	-1.13338	323.31	108760000	128	20	20	20	1	59.8	54.574	507	3625200				+	1.16979	0.652034	0.00925523	2.6547
SMDB11_3516	17.7722	17.4738	17.3326	18.384	0.29842	0.439662	-0.61173	12.952	2414700	8	3	3	3	1	8.5	44.824	386	142040					0.786352	0.390261	0.443626	0.53132
SMDB11_3518	17.5955	17.3614	17.196	19.0273	0.234125	0.399555	-1.43178	13.569	3378800	4	5	5	5	1	13.1	54.71	510	140780	+			+	3.16323	0.448746	0.688149	1.67397
SMDB11_3520	17.6411	17.1741	17.7311	18.6089	0.46706	-0.0899925	-0.967782	1.5885	2058800	6	4	4	4	1	34.1	10.615	91	294110					0.55805	0.812391	0.0444233	1.11823
SMDB11_3524	19.3121	19.6008	19.7833	20.2147	-0.288666	-0.471183	-0.902551	19.291	13916000	38	4	4	4	1	24.8	23.272	206	1265100	+			+	2.09094	1.16467	1.27981	1.66946
SMDB11_3530	22.3189	22.004	21.3851	21.818	0.314898	0.933858	0.500923	35.679	70271000	52	5	5	5	1	43.7	8.4999	71	35136000					0.241599	0.153787	0.588609	0.331344
SMDB11_3532	20.0168	19.6091	20.0271	20.2462	0.407677	-0.0103	-0.22943	9.0234	12903000	23	9	9	9	1	17.1	70.176	613	537640					0.561877	0.546515	0.00927278	0.27199
SMDB11_3542	17.4456	19.7445	17.5841	19.4199	-2.29885	-0.138467	-1.97425	6.9738	6248600	15	4	4	4	1	17.1	23.938	211	520710	+	+		+	3.34671	2.88512	0.107526	4.0748
SMDB11_3545	18.3326	20.0443	20.1658	20.5909	-1.71168	-1.83325	-2.25837	36.885	14103000	18	11	11	11	1	43.7	45.039	421	641020					1.04957	0.853793	0.692697	1.14583
SMDB11_3563	21.7287	22.5677	21.3838	22.9434	-0.83907	0.344828	-1.21473	71.625	99792000	33	2	2	2	1	27.7	10.786	101	19958000					0.471067	0.326963	0.113641	0.555959
SMDB11_3571	20.4638	20.7968	20.7134	20.8458	-0.332976	-0.249598	-0.382033	57.91	26968000	62	14	14	14	1	26.8	72.677	679	842740					0.17348	0.770419	0.515006	0.402131
SMDB11_3574	20.5794	20.5364	20.3897	20.5853	0.0430175	0.189685	-0.00593	41.787	23910000	30	6	6	6	1	44	19.961	191	2656600					0.170463	0.098241	0.47115	0.0118035
SMDB11_3579	26.798	26.6542	26.7857	26.618	0.143793	0.0122575	0.179915	323.31	1724100000	1060	74	74	74	1	64.7	163.3	1486	22686000					0.279482	0.500136	0.0276242	0.77244
SMDB11_3580	24.6133	24.6172	24.8355	24.5422	-0.00394	-0.222195	0.0710775	199.5	418920000	240	24	24	24	1	69.7	51.829	472	16112000					0.204277	0.00544418	0.418188	0.14954
SMDB11_3583	19.4242	17.9514	18.538	20.352	1.47285	0.88618	-0.927745	8.5521	11660000	20	5	5	5	1	28.6	24.494	213	1295600					1.44655	0.894634	1.06717	0.479067
SMDB11_3584	23.8969	23.9016	23.9469	24.3428	-0.0046375	-0.049995	-0.44586	70.563	291860000	116	8	8	8	1	57.7	14.784	130	41695000				+	0.637188	0.00625746	0.0697348	1.65795
SMDB11_3585	24.7032	24.8344	25.1779	25.4969	-0.131183	-0.47471	-0.79374	108.98	579680000	184	9	9	9	1	59.9	16.019	142	72460000					1.1579	0.189172	0.709995	1.15967
SMDB11_3587	19.2549	19.5876	19.3219	20.5002	-0.33269	-0.0669133	-1.24524	47.831	14313000	29	7	7	7	1	61.7	15.331	133	1590400					0.512134	0.231027	0.0267938	0.663503
SMDB11_3588	20.9116	21.3219	20.9512	21.2203	-0.410338	-0.0396525	-0.30872	59.336	35690000	50	9	9	9	1	24.6	47.515	456	1699500		+			1.04591	1.35071	0.0691151	0.903896
SMDB11_3590	21.5175	21.6448	21.6541	21.5564	-0.127298	-0.13668	-0.0389825	41.096	53881000	40	6	6	6	1	19.8	44.641	419	2565800					0.0533024	0.243738	0.348766	0.0841983
SMDB11_3593	21.4378	21.5422	21.8039	21.8908	-0.10445	-0.366162	-0.453038	52.233	54594000	38	5	5	5	1	26.3	23.537	209	6066000					0.553736	0.161844	0.994082	0.724509
SMDB11_3602	20.1728	20.1067	20.0361	20.6129	0.0660717	0.136697	-0.440111	110.91	19224000	48	5	5	5	1	43.7	18.174	167	2136000					0.911385	0.146678	0.175674	0.860594
SMDB11_3611	17.5711	17.2526	17.2592	18.5147	0.318532	0.311915	-0.943558	4.3534	2695100	2	2	2	2	1	14.2	26.039	246	207310					1.3819	0.328087	0.370873	0.781825
SMDB11_3619	20.8438	20.5389	20.6828	21.1389	0.304889	0.160967	-0.29515	14.132	28301000	31	6	6	6	1	55.1	15.207	136	3144500					0.720832	0.604439	0.280183	0.432626
SMDB11_3625	19.887	19.9169	19.8765	19.8007	-0.0299375	0.0105075	0.08633	16.013	14905000	23	6	6	6	1	17.5	47.842	446	552050					0.0273194	0.0416726	0.0244435	0.213535
SMDB11_3655	21.1084	20.7908	20.6771	18.2078	0.31759	0.43131	2.90056	23.731	21704000	19	2	2	2	1	8.7	51.249	481	1033500					1.18441	0.287293	0.395632	1.1999
SMDB11_3656	20.7491	20.3636	19.9764	20.4077	0.385478	0.772706	0.341338	9.6426	22422000	23	6	6	6	1	31.1	31.112	280	1180100					0.375562	0.273186	0.965076	0.350098
SMDB11_3662	20.9041	20.59	20.1067	20.4574	0.314053	0.797405	0.446685	31.431	26568000	62	9	9	9	1	29.7	36.986	347	1660500					0.396422	0.23118	0.838626	0.511576
SMDB11_3668	22.1823	22.0359	22.1798	22.4714	0.146398	0.00251167	-0.28911	7.322	76005000	31	3	3	3	1	16.8	16.493	155	10858000					0.280516	0.225577	0.00294107	0.451481
SMDB11_3669	22.9335	22.5045	22.581	22.6557	0.429073	0.352573	0.277818	109.47	107730000	202	18	18	18	1	52.1	49.564	449	4683900					0.324571	0.744739	0.571262	0.315782
SMDB11_3672	17.502	17.3762	17.03	18.0635	0.125787	0.471985	-0.561496	3.0556	3430800	8	NaN	NaN	NaN	2	14	31.888	293	311890					0.748461	0.107871	0.432731	0.606531
SMDB11_3676	19.275	19.7015	20.0021	20.2416	-0.426533	-0.72714	-0.966553	25.887	18321000	39	2	2	2	1	12.4	11.925	113	4580300					0.189732	0.281686	0.490127	0.425055
SMDB11_3693	24.5941	24.0297	24.122	24.0255	0.564362	0.472092	0.568562	116.45	306190000	111	9	9	9	1	53.1	18.754	177	43742000		+			1.21046	1.97427	1.12166	1.20045
SMDB11_3694	24.1078	23.9651	23.9791	23.7365	0.142688	0.128722	0.371347	284.94	250630000	349	31	31	31	1	43.1	103.78	942	5448400				+	0.655407	0.464808	0.322226	1.67784
SMDB11_3699	22.9961	22.6338	22.6388	22.5501	0.362333	0.357263	0.446012	71.78	145870000	143	12	12	12	1	49.1	43.536	397	6342400					0.506601	0.658672	0.894592	1.17721
SMDB11_3702	17.4556	17.0996	18.9831	19.2251	0.356078	-1.52745	-1.76947	3.0509	4106400	5	3	3	3	1	18.4	28.681	255	273760	+		+	+	3.94812	0.492194	1.66831	2.53395
SMDB11_3705	21.6328	21.5114	21.4606	21.605	0.121365	0.172235	0.0278433	33.283	49839000	40	11	11	11	1	47.7	34.528	327	2623100					0.101416	0.227348	0.420019	0.0678396
SMDB11_3707	17.0015	16.6372	16.8872	17.7293	0.364353	0.114313	-0.727807	2.1238	2176600	17	2	2	2	1	7.4	37.299	336	114560					1.39831	1.20774	0.42776	0.791372
SMDB11_3711	17.7292	18.1203	18.3006	18.4422	-0.391167	-0.571442	-0.713054	11.427	3472000	16	2	2	2	1	12.4	19.108	170	315630				+	1.22835	0.667692	0.82107	1.47056
SMDB11_3714	19.716	17.8289	17.4927	19.1864	1.88713	2.22328	0.529563	11.631	5913700	8	3	3	3	1	18.8	22.514	202	454900			+		1.72653	1.12467	1.41345	0.336783
SMDB11_3727	17.4714	17.3944	17.5043	19.028	0.0769825	-0.0329025	-1.55663	4.7584	3256200	12	3	3	3	1	9.1	43.494	397	155060				+	1.09585	0.0810935	0.0196515	1.55372
SMDB11_3731	24.2342	24.1627	24.2131	24.1692	0.0715175	0.02115	0.065045	122.01	298110000	180	20	20	20	1	56.5	52.666	478	12421000					0.0129656	0.129855	0.0328583	0.107944
SMDB11_3732	24.8286	24.4321	24.4458	24.4636	0.396573	0.382877	0.365032	323.31	378210000	261	20	20	20	1	52.2	61.169	548	15128000		+			1.50766	1.38206	1.16748	1.20213
SMDB11_3734	21.8319	21.7134	21.5043	21.6808	0.11854	0.327653	0.151142	78.999	53648000	64	14	14	14	1	34.5	48.933	455	2332500					0.0866316	0.117778	0.505245	0.156704
SMDB11_3737	28.6774	28.8612	28.9272	28.2004	-0.183775	-0.249787	0.47699	323.31	7195600000	1251	90	90	90	1	69.9	165.11	1608	77372000					0.413027	0.173631	0.197842	0.439325
SMDB11_3743	18.4998	20.3563	20.4574	20.734	-1.8565	-1.95759	-2.23421	24.494	16179000	19	5	5	5	1	16.4	38.468	353	951700				+	1.12682	0.67188	0.713152	1.36345
SMDB11_3745	20.2202	17.2849	17.6858	20.0063	2.93528	2.53438	0.213863	31.066	11920000	15	11	11	11	1	10.6	136.55	1231	189210	+	+	+		3.09138	5.57731	1.62507	0.247327
SMDB11_3750	22.4667	22.6546	22.6044	22.9064	-0.187928	-0.137712	-0.439737	65.549	104530000	111	9	9	5	1	64.8	22.138	213	8041000				+	1.68343	1.14397	0.48323	1.8813
SMDB11_3752	20.2324	17.2164	19.5788	17.1571	3.01599	0.653633	3.07528	12.373	7363900	11	6	6	6	1	17.5	47.271	435	320170	+	+		+	6.28871	3.56021	0.90648	3.5085
SMDB11_3754	19.2876	19.498	19.1105	19.2178	-0.21038	0.17709	0.06975	10.049	5906400	10	4	4	4	1	15.9	35.494	309	421890					0.321924	0.797095	0.246964	0.127129
SMDB11_3755	21.7272	21.2985	21.5836	21.3105	0.428605	0.14352	0.41666	14.408	49629000	44	6	6	6	1	50.6	19.355	180	5514300		+			0.635179	1.506	0.240134	1.29699
SMDB11_3761	20.1952	19.8048	19.6325	20.1658	0.390445	0.562697	0.0294575	19.339	16843000	38	4	4	4	1	29	19.291	169	2105400					0.421781	0.586327	1.05593	0.0264368
SMDB11_3762	20.1011	20.1177	20.0183	20.1218	-0.0165125	0.0828067	-0.0206967	53.471	15210000	46	8	8	8	1	44.6	34.335	314	894710					0.0275052	0.0267698	0.125311	0.0264264
SMDB11_3765	25.5423	26.4989	25.4098	26.2661	-0.956667	0.132497	-0.723845	75.429	1177200000	88	5	5	5	1	24.6	15.177	138	235440000					0.667002	0.662391	0.129009	0.741489
SMDB11_3769	25.6623	25.9465	26.2451	26.3104	-0.284203	-0.582787	-0.648095	31.908	1153500000	140	7	7	7	1	48.1	14.565	129	164780000					0.723443	0.750586	1.0312	0.937251
SMDB11_3770	25.1442	25.0069	24.867	25.3912	0.13736	0.277248	-0.246948	297.6	581200000	272	20	20	20	1	67.2	36.465	329	27676000					0.426626	0.21627	0.80946	0.320417
SMDB11_3771	24.0343	24.2536	24.1732	24.7577	-0.219273	-0.13896	-0.723403	70.159	333920000	119	13	13	13	1	51.9	23.602	206	30356000				+	0.92537	0.414847	0.281041	1.31254
SMDB11_3772	19.4527	19.7695	20.3833	21.3763	-0.316823	-0.93062	-1.92362	20.453	20545000	37	5	5	5	1	56.4	11.695	110	3424200	+			+	2.13658	0.422576	0.614026	2.15646
SMDB11_3773	24.4053	24.1675	24.4079	24.4028	0.237765	-0.002645	0.0024725	140.83	342850000	104	8	8	8	1	62.7	13.199	118	48978000					0.034046	0.184851	0.00211791	0.00176532
SMDB11_3776	25.2283	25.5728	25.5034	25.9888	-0.344543	-0.275138	-0.760505	193.18	810670000	121	9	9	9	1	61.1	15.085	144	101330000				+	1.03196	0.694044	0.368189	1.36331
SMDB11_3777	23.4954	24.2502	23.6916	24.0431	-0.754807	-0.19618	-0.547652	27.876	251840000	70	6	6	6	1	57.4	6.788	61	62961000					0.720519	0.884923	0.170516	0.628105
SMDB11_3778	23.3997	23.8155	24.0053	24.7681	-0.415835	-0.605655	-1.36843	153.08	300280000	98	9	9	9	1	63.3	17.386	166	25023000				+	1.9556	0.456467	0.810858	2.00971
SMDB11_3779	23.7991	23.9122	23.8199	24.2307	-0.113028	-0.0208025	-0.431622	23.301	282240000	68	6	6	6	1	53	12.739	117	47041000					0.0917832	0.0882558	0.0152556	0.398132
SMDB11_3780	25.5819	25.9542	25.9896	26.208	-0.372312	-0.407695	-0.626122	286.08	1065200000	246	13	13	13	1	75.7	18.911	177	118360000					0.545712	0.428767	0.434964	0.767645
SMDB11_3781	22.6842	23.235	22.9926	24.0177	-0.550835	-0.308413	-1.33351	17.353	172760000	62	7	7	7	1	55.4	14.093	130	19196000				+	1.68038	0.588922	0.457636	3.10808
SMDB11_3782	21.051	20.786	20.9199	20.5974	0.26506	0.131105	0.453675	13.882	30391000	41	2	2	2	1	23.8	11.538	101	10130000					0.0212455	0.139652	0.0700943	0.152306
SMDB11_3783	25.9476	26.1612	26.0029	26.1468	-0.213632	-0.0552975	-0.199138	323.31	1104500000	295	17	17	17	1	74.9	20.258	179	110450000					0.129299	0.349358	0.0759348	0.31347
SMDB11_3784	24.8234	25.1372	24.816	24.8387	-0.313785	0.00738	-0.0153275	208.71	494870000	194	9	9	9	1	65.4	11.314	104	82479000					0.222766	0.487148	0.00732898	0.0157536
SMDB11_3785	25.0442	25.3484	25.0982	25.1798	-0.304285	-0.0540125	-0.13562	262.92	584420000	32	7	7	7	1	52.8	13.568	123	83489000					0.396852	0.790949	0.0840471	0.267435
SMDB11_3786	20.4244	20.6154	20.7892	21.8467	-0.19098	-0.364812	-1.42231	9.5364	42843000	39	3	3	3	1	40.5	9.6452	84	21421000				+	1.74926	0.152015	0.423413	1.56052
SMDB11_3787	17.7955	19.3757	17.6394	21.1497	-1.58028	0.156042	-3.35424	33.483	12456000	11	3	3	3	1	49.2	7.2714	63	6228200	+			+	2.4778	1.09753	0.10742	2.65604
SMDB11_3788	24.071	23.7331	24.4117	24.4259	0.3379	-0.340745	-0.354938	180.11	308790000	80	5	5	5	1	44.9	15.307	136	102930000					0.762988	0.478546	0.629651	0.44634
SMDB11_3789	25.1765	24.8827	24.652	24.4892	0.293722	0.524517	0.687227	146.34	466840000	161	12	12	12	1	61.2	25.871	232	38903000					0.96444	0.415085	0.785872	1.16275
SMDB11_3790	25.7173	25.7222	25.6354	25.8795	-0.00493	0.0818975	-0.1622	205.8	917000000	347	12	12	12	1	63.6	12.186	110	183400000					0.0326615	0.00435743	0.0749924	0.139298
SMDB11_3791	24.0405	23.7814	24.0106	24.3437	0.25904	0.0298625	-0.303197	42.879	298240000	129	8	8	8	1	70.7	10.444	92	59648000					0.170681	0.185098	0.0182832	0.198764
SMDB11_3792	23.5302	23.5436	23.0929	23.8168	-0.0133125	0.437307	-0.286548	83.363	208220000	155	11	11	11	1	43.8	30.029	274	14873000					0.382374	0.00995836	0.478573	0.503244
SMDB11_3794	26.6607	27.0903	27.1388	27.0227	-0.429563	-0.478068	-0.36194	169	2244900000	191	10	10	10	1	57.2	22.054	201	204080000					0.139043	0.476405	0.529465	0.24321
SMDB11_3795	25.5301	25.4833	25.1833	25.1232	0.046805	0.346775	0.40686	134.39	663420000	173	13	13	13	1	66	22.264	209	47387000					0.492985	0.0511753	0.452139	0.594921
SMDB11_3796	22.5057	22.8043	22.3753	22.9377	-0.298603	0.130322	-0.432063	19.519	120840000	89	6	6	6	1	43.7	11.766	103	20139000					0.121269	0.153458	0.173956	0.658914
SMDB11_3798	17.925	17.9102	18.0554	20.3334	0.0148125	-0.130405	-2.4084	29.886	10257000	11	4	4	4	1	32.7	18.533	159	1139700				+	0.97477	0.00777178	0.0458796	1.38941
SMDB11_3801	26.4164	26.231	26.395	26.275	0.18542	0.02145	0.141443	323.31	1343900000	553	NaN	NaN	NaN	2	65.6	77.597	704	35367000					0.133589	0.412409	0.042582	0.232868
SMDB11_3802	25.3509	25.523	25.2898	25.7895	-0.172125	0.06112	-0.438592	223.83	810250000	173	15	15	15	1	69.9	17.596	156	115750000					0.204558	0.170168	0.0537882	0.497135
SMDB11_3803	18.3674	20.0488	17.2322	17.1597	-1.68137	1.13515	1.20766	5.223	12593000	12	5	5	4	1	31.5	13.64	124	2518600					1.97622	0.675589	0.720655	0.782807
SMDB11_3808	25.0454	25.0303	25.2095	25.2408	0.01509	-0.164127	-0.19538	314.63	583920000	293	16	16	16	1	57.3	29.612	279	38928000					0.106184	0.0217739	0.31214	0.230369
SMDB11_3813	21.7989	21.3736	21.178	21.9679	0.4254	0.620982	-0.16892	25.087	56548000	56	4	4	4	1	39	20.837	195	11310000					0.297686	0.229901	0.388621	0.0901148
SMDB11_3818	19.9501	17.8621	20.0876	17.3481	2.08796	-0.137495	2.60194	4.9575	13337000	7	4	4	4	1	19.1	32.263	282	784550	+			+	2.35059	1.11081	0.243253	3.69204
SMDB11_3821	21.832	22.0006	21.839	21.7888	-0.168604	-0.00704667	0.0432333	104.33	59521000	32	9	9	9	1	43.8	35.436	331	3306700					0.0764697	0.306973	0.0110169	0.0618209
SMDB11_3826	17.7711	18.6928	17.2532	18.991	-0.92168	0.517915	-1.2199	3.4815	4500300	7	2	2	2	1	8.3	32.236	289	409120	+	+	+	+	4.77632	1.61453	1.5935	2.81387
SMDB11_3828	22.2696	22.1802	21.9672	22.5842	0.089415	0.302383	-0.31465	32.76	90369000	117	10	10	10	1	49	23.571	210	6024600					0.44175	0.0777508	0.366561	0.488507
SMDB11_3830	22.3147	22.1154	22.0277	22.1287	0.19933	0.287075	0.18605	94.629	72610000	103	10	10	10	1	33.8	43.432	405	3821600					0.51283	0.583298	0.940756	0.561962
SMDB11_3832	19.5132	19.6706	19.6613	19.8088	-0.157423	-0.148193	-0.295673	6.255	13134000	21	6	6	6	1	14.2	54.608	507	571060					0.224948	0.221311	0.42084	1.23047
SMDB11_3835	22.585	22.6653	22.6554	22.698	-0.0803	-0.0704025	-0.112997	15.153	104880000	72	6	6	6	1	61.4	20.264	189	11653000					0.042579	0.237271	0.167253	0.349558
SMDB11_3840	19.2034	19.038	18.8708	19.3202	0.165405	0.332617	-0.116838	6.2833	8775200	22	5	5	5	1	13.1	47.816	427	548450					0.83852	0.784618	0.876329	0.236287
SMDB11_3845	20.2677	19.8266	19.203	20.0567	0.441085	1.06469	0.210983	41.288	13695000	23	8	8	8	1	31.6	37.407	335	855960					0.579546	0.262057	0.928832	0.127021
SMDB11_3847	22.5075	22.5903	22.6146	22.3587	-0.0827625	-0.107053	0.148867	51.36	100720000	77	4	4	4	1	26.2	24.434	225	11191000					0.0548746	0.139368	0.193836	0.113483
SMDB11_3849	19.4313	20.5033	20.2339	20.4038	-1.07199	-0.80259	-0.972485	14.091	19404000	49	5	5	5	1	18.7	35.079	337	1764000					0.723169	0.870431	0.795881	0.972645
SMDB11_3850	19.9899	19.9598	19.8463	19.6877	0.03003	0.143527	0.302155	19.965	13524000	19	4	4	4	1	12.3	39.607	366	751340					0.0959223	0.0239535	0.277643	0.345407
SMDB11_3851	18.2808	20.5474	17.8187	19.6564	-2.26661	0.462105	-1.37565	7.0696	8104700	10	2	2	2	1	16.2	19.49	173	736790		+			1.53096	1.54426	0.246462	1.04747
SMDB11_3857	19.6936	19.0642	19.0531	18.8568	0.629403	0.640494	0.836777	58.731	8009800	27	4	4	4	1	7.7	93.43	852	174130					0.690982	0.607132	0.757658	0.562673
SMDB11_3862	21.4785	21.6152	21.7655	21.6958	-0.1367	-0.28703	-0.217265	30.37	51103000	98	8	8	8	1	41.1	32.426	292	5110300					0.212269	0.221168	0.596195	0.399365
SMDB11_3863	24.3688	24.2576	24.3233	24.1131	0.111127	0.0454125	0.2557	323.31	313820000	220	23	23	20	1	59.2	59.286	539	11208000					0.117623	0.167229	0.0721133	0.580253
SMDB11_3867	19.8949	20.2519	20.1227	21.3065	-0.357045	-0.22783	-1.41162	16.286	25432000	32	8	8	8	1	37.2	27.327	239	1956300				+	1.87664	0.334907	0.308419	2.84872
SMDB11_3869	19.6371	18.9361	19.3197	19.7723	0.700995	0.317356	-0.135198	11.208	11401000	36	6	6	6	1	25.3	35.09	320	814350		+			1.15007	1.40255	0.617512	0.146072
SMDB11_3871	20.2345	19.8476	20.2322	20.3317	0.386922	0.00229	-0.0971717	9.5747	14906000	14	7	7	7	1	12.7	85.284	777	354900					0.758408	0.573897	0.00161936	0.103468
SMDB11_3875	27.7624	27.9863	27.7887	27.6092	-0.22386	-0.026215	0.153223	150.09	4136700000	431	9	9	9	1	66	10.118	94	1034200000					0.0497545	0.164263	0.0199648	0.091414
SMDB11_3878	20.9855	20.6398	21.0679	20.7409	0.345717	-0.0823825	0.244592	53.963	28763000	26	4	4	4	1	17.8	21.197	191	5752600					0.843093	1.19456	0.165981	0.656098
SMDB11_3892	25.3488	25.3949	25.5188	25.5723	-0.0460425	-0.17	-0.22344	273.19	758450000	202	15	15	15	1	59.1	40.14	367	54175000					0.178446	0.0887793	0.381535	0.444808
SMDB11_3897	20.5893	20.7882	20.7213	18.3646	-0.198828	-0.131958	2.22475	73.492	23984000	19	5	5	5	1	34.6	26.071	231	2398400	+			+	2.26501	0.370221	0.116716	1.33124
SMDB11_3898	17.469	17.2065	17.1507	18.7754	0.262517	0.31837	-1.30632	3.6679	2470000	4	2	2	2	1	19.3	19.115	171	247000	+			+	2.68753	0.384988	0.444871	1.40618
SMDB11_3915	23.4153	24.4108	23.7335	22.7242	-0.995462	-0.318226	0.6911	313.91	207710000	31	6	6	6	1	60.2	18.163	176	25964000					1.40047	0.869495	0.274684	0.681542
SMDB11_3920	21.7968	22.1637	22.4547	21.6423	-0.366862	-0.657925	0.154505	68.855	68715000	116	10	10	10	1	36.8	36.804	340	4908200					1.5564	0.671144	1.29108	0.27591
SMDB11_3921	18.7404	18.9527	19.0231	17.6593	-0.21233	-0.282725	1.0811	10.508	5739200	26	2	2	2	1	21.3	18.882	178	1434800					1.53083	0.330887	0.982637	0.957353
SMDB11_3939	18.3409	18.9861	17.2878	18.8984	-0.645255	1.05307	-0.557545	6.0861	11486000	12	2	2	2	1	16.6	16.255	145	2871500					0.869075	0.2643	0.793556	0.206778
SMDB11_3940	22.9259	22.6659	22.6089	22.5715	0.25994	0.31701	0.354433	144.96	105270000	138	19	19	19	1	52.1	48.676	447	3759700					0.564368	0.537635	0.740876	0.832286
SMDB11_3941	19.2013	18.9247	19.0459	19.593	0.27663	0.155413	-0.39171	21.513	6535300	14	6	6	5	1	26.8	35.582	328	326770					0.458568	0.718197	0.381182	0.226625
SMDB11_3948	24.2686	24.3602	24.3899	24.3261	-0.0915875	-0.121368	-0.057515	141.22	332030000	259	28	28	28	1	52.1	76.383	680	8973900					0.0721998	0.223695	0.384884	0.134928
SMDB11_3951	18.1573	17.363	19.6393	19.9366	0.794293	-1.48202	-1.77934	2.5293	14843000	11	3	3	3	1	13.6	32.358	280	781210	+		+	+	3.45019	0.806131	1.32557	1.57555
SMDB11_3952	23.8982	23.9022	24.005	23.5965	-0.0039675	-0.10672	0.301732	159.86	239710000	216	16	16	16	1	60.2	48.481	450	12616000					0.252125	0.00643189	0.230912	0.3296
SMDB11_3961	21.4479	21.4708	21.5644	21.5678	-0.022815	-0.116487	-0.119822	66.267	46515000	60	22	10	10	1	36.5	107.56	1034	1329000					0.0967912	0.0602699	0.684451	0.328502
SMDB11_3962	23.0789	23.0248	23.3507	23.1523	0.0541075	-0.271843	-0.0734375	225.64	151460000	251	27	27	15	1	40.3	107.15	1036	3985800					0.0914205	0.102339	0.359949	0.0650892
SMDB11_3976	27.0597	27.1464	27.2458	27.1163	-0.08671	-0.18612	-0.05662	323.31	2337300000	540	33	33	33	1	67	53.712	491	75397000					0.124948	0.153256	0.366949	0.09269
SMDB11_3980	23.3021	23.1751	23.6899	17.507	0.126945	-0.387822	5.7951	24.134	127040000	55	7	7	7	1	24.5	35.5	331	11549000	+			+	10.2806	0.350377	0.537817	6.76921
SMDB11_3981	18.1266	18.0457	17.552	19.7659	0.0809075	0.574615	-1.63925	11.542	9792600	8	6	6	6	1	16.9	56.15	514	326420					0.531998	0.0279722	0.295993	0.878415
SMDB11_3982	23.3096	23.0015	23.1113	23.1269	0.308132	0.198275	0.182763	150.93	146360000	168	18	18	18	1	44.2	65.798	616	5046900					0.197704	0.537843	0.297371	0.23083
SMDB11_3983	24.4688	24.5064	24.5034	24.2279	-0.0376475	-0.0346175	0.24086	252.87	358430000	222	17	17	17	1	74	33.813	308	23895000					0.37523	0.0883539	0.0637648	0.690179
SMDB11_3989	21.4854	21.085	21.2282	21.3874	0.400353	0.257137	0.0979275	9.7695	39773000	46	5	5	5	1	46.4	12.957	112	4971700					0.549303	0.823036	0.48728	0.143019
SMDB11_3992	23.1999	23.2334	23.3858	23.2994	-0.0334775	-0.185905	-0.0994875	323.31	157490000	227	24	24	24	1	58.7	69.154	625	4772500					0.337917	0.132385	0.66522	0.573425
SMDB11_3996	22.549	22.2413	22.2362	22.137	0.30773	0.312752	0.411993	90.585	81315000	128	10	10	10	1	38.5	51.185	465	3388100				+	0.866009	0.948937	0.851914	1.73248
SMDB11_3997	17.7125	18.1707	18.1802	17.9097	-0.458219	-0.467762	-0.197205	5.9363	3957300	8	3	3	3	1	12.8	34.289	305	232780					0.0998543	0.774519	0.583668	0.124554
SMDB11_4002	22.529	22.1998	22.3292	22.5649	0.329175	0.199765	-0.0359675	139.68	92342000	78	8	8	8	1	28.4	49.984	457	4860100					0.127429	0.358393	0.215295	0.0459778
SMDB11_4003	23.9164	23.6938	23.792	23.7541	0.222563	0.124375	0.162225	82.622	228300000	172	15	15	15	1	48.5	45.004	406	9926200					0.0879102	0.326624	0.269384	0.356764
SMDB11_4004	19.4447	19.5281	19.3742	19.9154	-0.0833767	0.07045	-0.470737	15.65	10811000	30	5	5	5	1	24.1	26.553	257	900950					0.47851	0.0568967	0.163933	1.04873
SMDB11_4005	22.3748	22.3415	22.3816	22.0309	0.0333125	-0.0067925	0.343877	19	80872000	60	8	8	8	1	45.5	35.584	334	5776600					0.340148	0.074595	0.015878	0.451501
SMDB11_4006	20.5929	20.4018	20.1309	20.5439	0.1911	0.462037	0.049005	35.433	22424000	35	8	8	8	1	34.4	41.896	381	1245800			+		0.652479	0.360267	1.63395	0.0667961
SMDB11_4007	24.1684	23.8513	24.0296	24.0046	0.317125	0.138857	0.163825	200.33	270740000	299	32	32	32	1	47	98.429	878	5640400					0.483236	1.28895	0.327729	0.434335
SMDB11_4008	17.3549	19.9485	17.3723	19.9079	-2.59361	-0.0173775	-2.55296	5.9038	6411500	7	6	6	6	1	25.8	33.161	298	356200	+	+		+	4.67349	2.87057	0.0184329	3.34867
SMDB11_4009	18.2675	17.988	18.6758	18.9523	0.279433	-0.408337	-0.684847	12.919	6130000	23	10	10	10	1	13.9	88.792	811	145950					0.277431	0.135814	0.278913	0.47566
SMDB11_4010	24.1091	24.2011	24.0946	23.7703	-0.0919375	0.0144675	0.33878	123.36	265970000	148	13	13	13	1	52.6	41.271	386	18998000					0.643733	0.214434	0.0267403	0.652628
SMDB11_4011	17.6308	17.9896	17.7768	17.5632	-0.358763	-0.145969	0.06759	2.0991	3609100	15	2	2	2	1	14.3	12.136	105	721810					0.0490556	0.382759	0.107682	0.0572131
SMDB11_4012	22.0574	22.6355	23.2765	22.4897	-0.5781	-1.21913	-0.432272	133.96	127280000	103	2	2	2	1	52.1	7.8259	71	31821000					0.375067	0.306743	0.653953	0.226627
SMDB11_4016	21.0177	20.8785	21.3425	21.5027	0.139178	-0.324812	-0.48508	255.61	48790000	53	4	4	4	1	38.1	19.019	176	6970100					0.316677	0.112077	0.226617	0.447981
SMDB11_4017	20.9062	21.0445	20.3819	21.3135	-0.138262	0.524345	-0.407303	201.38	32127000	53	12	12	12	1	35.1	49.825	444	1235700					0.550848	0.0757674	0.541682	0.457095
SMDB11_4019	22.4074	22.4505	22.1174	22.3034	-0.0430325	0.29001	0.10403	67.781	82121000	54	5	5	5	1	47.8	17.401	161	13687000					0.235066	0.05693	0.536035	0.244205
SMDB11_4022	22.4644	22.1431	21.8386	21.6261	0.321355	0.625803	0.838358	89.663	69425000	162	18	18	18	1	44.4	55.744	502	2314200		+		+	1.31794	1.38321	1.2081	1.55315
SMDB11_4026	19.633	19.4852	19.5076	19.5639	0.147765	0.125348	0.0690325	3.8121	12347000	15	4	4	4	1	14.1	27.845	248	949760					0.14255	0.634785	0.334118	0.229655
SMDB11_4029	24.7048	24.9729	25.1117	25.2029	-0.268138	-0.406895	-0.498095	107	535290000	212	12	12	12	1	68.2	26.631	255	33455000					0.856652	0.583709	0.933887	0.935692
SMDB11_4030	24.6052	24.4627	24.6079	24.5353	0.142598	-0.0026225	0.06994	238.05	384590000	233	18	18	18	1	60.4	38.276	346	18314000					0.0537608	0.34156	0.00598963	0.137951
SMDB11_4031	24.3929	24.2925	24.297	24.4293	0.100425	0.095945	-0.0363725	127.42	347360000	193	15	15	15	1	53.4	35.096	320	20433000					0.383303	0.492167	0.42817	0.17779
SMDB11_4034	20.0911	20.3774	20.005	21.3294	-0.286245	0.086125	-1.23826	14.832	28524000	22	5	5	5	1	26.7	26.272	232	2852400				+	0.754495	0.23296	0.0457929	1.45013
SMDB11_4038	20.0514	19.9204	20.281	20.2493	0.13092	-0.229628	-0.1979	149.58	15446000	34	5	5	5	1	34.1	24.336	223	1188200					0.589507	0.411055	0.411878	0.340194
SMDB11_4041	24.2584	24.6775	24.8264	24.2836	-0.419105	-0.56803	-0.0252	66.607	323470000	42	4	4	4	1	41.7	17.212	156	80866000					0.371603	0.520057	0.750405	0.0138817
SMDB11_4042	21.4185	21.052	21.4043	21.6786	0.366528	0.014175	-0.260145	13.947	43923000	60	6	6	6	1	69.5	8.9381	82	7320500					0.886138	0.967438	0.0235367	0.419288
SMDB11_4043	18.0697	19.9264	16.969	20.4676	-1.85677	1.10065	-2.39787	18.588	14095000	11	4	4	4	1	36.1	15.778	144	1761900	+			+	3.44601	0.884332	0.817535	1.89836
SMDB11_4048	21.0107	20.8852	20.8729	20.8239	0.125547	0.1378	0.18682	111.73	30488000	69	10	10	10	1	33.4	42.78	398	1793400					0.230382	0.596787	0.383714	0.632261
SMDB11_4049	22.0444	21.7749	21.7477	21.9195	0.269433	0.296635	0.1249	31.86	60052000	117	14	14	14	1	45.9	35.996	320	2859600		+			0.590754	1.54603	1.20941	0.265298
SMDB11_4065	22.8386	23.5856	23.1737	23.4387	-0.747008	-0.335076	-0.600153	49.737	151480000	72	3	3	3	1	43.6	6.3435	55	151480000					0.201366	0.457931	0.166319	0.272645
SMDB11_4066	21.1569	21.5269	21.2264	21.534	-0.369998	-0.0694725	-0.377122	6.2194	43575000	31	3	3	3	1	23.1	8.9944	78	7262600					0.109269	0.349471	0.04861	0.390398
SMDB11_4069	21.6207	21.9318	21.808	21.733	-0.311157	-0.187313	-0.112327	39.337	52039000	35	4	4	4	1	27.2	16.121	151	10408000					0.0434838	0.385043	0.122062	0.119173
SMDB11_4071	19.0537	19.717	19.0252	19.7135	-0.6633	0.0285167	-0.659777	4.6327	8692100	28	4	4	4	1	25.4	23.513	213	620860					0.998137	0.867529	0.0384374	0.879574
SMDB11_4072	19.8564	19.8881	19.8003	19.698	-0.0316983	0.056155	0.158427	46.188	12390000	29	4	4	4	1	21.8	25.322	238	1769900					0.0321189	0.0355471	0.0472609	0.227141
SMDB11_4073	19.7835	19.8621	19.816	20.2072	-0.0785925	-0.0325225	-0.423717	80.29	16494000	45	8	8	8	1	33.4	33.051	287	868090					0.240983	0.0924562	0.0337865	1.1828
SMDB11_4080	17.8785	19.6221	19.4828	19.9828	-1.74363	-1.60439	-2.10435	17.905	10022000	11	5	5	5	1	80.2	10.216	91	1431700					1.27671	1.17304	0.960971	1.28623
SMDB11_4087	20.0412	27.0993	26.8878	27.2791	-7.05812	-6.84662	-7.23791	7.8639	2969900000	6	6	6	6	1	23.2	35.237	315	197990000				+	1.51236	1.04124	1.01256	1.46427
SMDB11_4090	17.46	19.8154	19.0712	19.6565	-2.35535	-1.61112	-2.19641	4.9256	8566000	22	4	4	4	1	34.2	21.961	196	856600	+	+	+	+	2.96828	2.32725	1.61974	2.50627
SMDB11_4091	22.6727	22.6341	22.3553	22.6614	0.038585	0.317325	0.0112625	77.809	103760000	112	19	19	19	1	41.4	66.993	607	3843100					0.242339	0.0396956	0.458789	0.0118331
SMDB11_4092	25.3096	25.1101	25.1585	25.3675	0.199568	0.151147	-0.057885	198.47	660630000	433	26	26	26	1	59.1	51.801	469	28723000					0.2747	0.38842	0.299642	0.109825
SMDB11_4098	17.5692	17.141	18.9558	20.0286	0.42818	-1.38664	-2.45948	15.142	6585200	15	4	4	4	1	23.8	23.898	214	598660	+		+	+	5.19123	0.690759	2.22669	2.89384
SMDB11_4099	17.5579	18.7633	18.7851	17.4218	-1.20541	-1.22724	0.136122	7.714	5698400	8	5	5	5	1	8.4	102.41	932	132520	+	+	+		3.43292	1.83896	2.06512	0.192813
SMDB11_4101	24.5467	24.4824	24.6581	24.5819	0.0643275	-0.111377	-0.035175	185.26	389660000	101	10	10	10	1	55.6	22.983	207	32471000					0.0980652	0.123171	0.21828	0.0512131
SMDB11_4110	19.8955	19.9415	20.0253	20.4936	-0.0460075	-0.129753	-0.59806	44.362	18221000	47	7	7	7	1	30.2	30.866	295	1071900					0.604136	0.0534134	0.164147	0.7594
SMDB11_4119	20.4838	20.4667	20.5845	18.1492	0.0170025	-0.100727	2.33451	5.569	18391000	18	2	2	2	1	32.9	15.939	146	4597800					1.70053	0.0356687	0.149251	0.797016
SMDB11_4126	20.8215	21.6141	18.2206	22.154	-0.79268	2.60087	-1.33259	58.333	47071000	32	7	7	7	1	40.4	17.315	156	4707100					1.25953	0.217469	0.725294	0.511599
SMDB11_4127	21.0763	21.1903	20.6881	22.8099	-0.113955	0.38821	-1.73361	45.803	62913000	34	7	7	7	1	49.2	19.52	177	4839400				+	1.76396	0.0677422	0.297456	1.72279
SMDB11_4128	25.7414	25.7014	25.4794	25.6613	0.04	0.261965	0.080135	323.31	814880000	439	30	30	30	1	63.2	55.371	513	29103000					0.0925457	0.0435424	0.392986	0.0933935
SMDB11_4129	21.9289	21.8033	21.7736	22.4906	0.125547	0.155265	-0.561755	68.929	73232000	125	12	12	12	1	47	31.544	287	3854300					0.382419	0.0892359	0.132297	0.753912
SMDB11_4130	25.384	25.6299	25.5587	25.8474	-0.245822	-0.174662	-0.463362	323.31	845840000	446	24	24	24	1	74.6	50.199	460	35244000				+	0.857527	1.08834	0.605361	1.31656
SMDB11_4131	20.9264	21.2783	21.0192	21.4003	-0.351972	-0.092875	-0.47388	7.1104	37267000	39	4	4	4	1	47.5	15.096	139	7453400					0.233612	0.37029	0.128685	0.678664
SMDB11_4132	23.6014	23.242	22.1306	23.0694	0.359366	1.47084	0.532042	15.741	131130000	29	9	9	9	1	26.3	48.794	457	5463600					0.73254	0.195919	0.984276	0.352756
SMDB11_4133	23.2802	23.3204	23.2779	23.1457	-0.0402825	0.00229	0.134423	109.43	152940000	187	19	19	19	1	54.4	66.547	609	4933400					0.345779	0.123311	0.00689393	0.490326
SMDB11_4134	21.9005	21.5541	21.5929	22.3567	0.346402	0.307643	-0.456177	28.667	62533000	77	12	12	12	1	47.4	36.638	346	3126600					1.19671	0.840966	0.398902	0.973077
SMDB11_4139	22.3995	22.42	22.1144	22.7418	-0.020525	0.285052	-0.342368	123.69	90849000	131	14	14	14	1	54.8	30.298	279	5678000					0.856967	0.0236038	0.580685	0.653722
SMDB11_4143	17.5886	17.3737	17.3554	18.5258	0.214895	0.233148	-0.937225	47.214	2588300	11	2	2	2	1	23.9	14.884	134	323540					0.957331	0.266977	0.215028	0.783455
SMDB11_4146	18.0471	20.8242	20.3092	20.5107	-2.77708	-2.26206	-2.46359	24.291	17718000	18	5	5	5	1	37.9	23.776	219	1362900			+		1.40504	1.26881	1.88001	1.22598
SMDB11_4150	19.8045	19.9303	19.702	19.745	-0.12577	0.102577	0.0595525	26.905	14051000	52	6	6	6	1	16.3	61.177	545	702550					0.11329	0.278454	0.173636	0.0788556
SMDB11_4150B	17.3816	18.1784	17.8271	17.8724	-0.796783	-0.44557	-0.49086	3.1238	3035300	5	2	2	2	1	16	13.8	119	433610					0.285632	0.625479	0.563588	0.63728
SMDB11_4152	21.786	22.0119	21.5265	21.8176	-0.225862	0.259498	-0.03164	68.189	62081000	39	8	8	8	1	30.6	40.553	366	4434400					0.111145	0.178749	0.5215	0.0269124
SMDB11_4154	22.0377	21.4669	21.7523	21.9379	0.570843	0.285405	0.09987	70.493	58614000	117	16	16	16	1	20.9	89.937	804	1429600					0.358805	0.586445	0.317049	0.0875719
SMDB11_4155	20.1871	19.9123	20.1889	20.1497	0.274851	-0.00173667	0.0374208	74.554	17084000	43	4	4	4	1	19.9	30.148	271	1314100					0.205702	0.580803	0.0025412	0.0373973
SMDB11_4166	19.7453	19.3746	19.525	19.0739	0.370732	0.220335	0.67143	16.06	10809000	25	4	4	4	1	11.1	46.666	416	568920				+	1.58619	1.05378	0.719637	1.70988
SMDB11_4168	20.9007	20.9662	20.9525	21.255	-0.065515	-0.051845	-0.354345	52.561	33861000	31	9	9	9	1	26.8	35.543	325	1991800					0.298963	0.0860567	0.0971091	0.660096
SMDB11_4170	17.9575	20.0899	19.3119	19.9899	-2.13242	-1.35442	-2.03238	63.801	9436200	10	6	6	6	1	32.1	33.99	321	496640		+			1.55344	1.72752	0.929956	1.25291
SMDB11_4171	21.6836	21.8679	21.8543	22.4832	-0.184282	-0.170742	-0.79958	18.711	69293000	66	6	6	6	1	27.6	27.46	250	5774400					0.592928	0.165271	0.312794	1.09332
SMDB11_4173	18.5158	18.8112	18.5742	19.3602	-0.29538	-0.058395	-0.844402	88.568	6406200	18	4	4	4	1	38.2	22.084	220	582380					0.702778	0.327156	0.11685	0.87784
SMDB11_4177	20.4316	20.164	20.01	20.6337	0.267518	0.421525	-0.202198	8.3652	21298000	26	6	6	6	1	28.2	34.899	305	1521300					0.408201	0.270741	0.825188	0.187485
SMDB11_4178	20.5374	20.2991	20.1664	20.1553	0.23831	0.370952	0.382127	64.609	20851000	67	9	9	9	1	13.6	75.876	689	563530			+		0.278782	0.451423	1.5768	0.531885
SMDB11_4179	20.9696	21.5999	21.2324	22.2466	-0.630313	-0.262882	-1.27709	57.884	55430000	82	11	11	11	1	53.6	26.041	239	4263800				+	0.779059	0.531403	0.185043	1.70025
SMDB11_4188	20.4461	21.362	21.561	22.9646	-0.915893	-1.11491	-2.51843	323.31	67524000	98	19	19	19	1	41.3	69.561	642	1929300	+			+	2.50456	0.870373	0.857579	2.79772
SMDB11_4189	26.6487	26.3987	26.5725	26.8608	0.250002	0.076185	-0.212065	244.56	1687100000	342	13	13	13	1	65	23.264	206	168710000					0.494818	0.576805	0.130604	0.288031
SMDB11_4212	17.511	17.6401	19.0729	19.5605	-0.12905	-1.56181	-2.04941	8.8356	7754900	19	2	2	2	1	6.9	40.073	347	408150	+		+	+	3.14591	0.161135	1.72061	2.04782
SMDB11_4214	23.4943	23.6667	23.7204	23.302	-0.17234	-0.226115	0.192305	11.081	209090000	28	3	3	3	1	36.5	9.7978	85	41818000					0.094342	0.132012	0.255573	0.201864
SMDB11_4215	25.4829	25.7223	25.6326	25.6169	-0.239355	-0.149672	-0.134048	323.31	801840000	629	41	41	41	1	53.9	91.354	842	21101000					0.135898	1.04857	0.438923	0.217478
SMDB11_4238	21.897	21.7344	21.5116	21.7968	0.16257	0.385435	0.100173	6.2928	54762000	17	3	3	3	1	18.4	14.641	141	7823100					0.407374	0.316894	0.677296	0.148357
SMDB11_4243	29.1998	29.1507	29.4303	29.141	0.0490925	-0.230463	0.058825	323.31	11105000000	531	37	37	37	1	75.5	61.018	563	427110000					0.0469156	0.0839666	0.242913	0.0443027
SMDB11_4244	26.3963	26.1977	26.1813	26.1858	0.198548	0.214997	0.210507	323.31	1247300000	478	28	28	26	1	67.1	59.951	535	46197000					0.12744	0.407769	0.500569	0.500544
SMDB11_4262	20.0067	19.4731	19.4285	20.4932	0.533608	0.578198	-0.4865	5.9545	15347000	21	5	5	5	1	14.3	47.863	428	667280					0.779234	0.40957	0.506415	0.272456
SMDB11_4263	24.874	24.7421	24.4213	25.302	0.131855	0.452697	-0.428033	31.499	526360000	68	4	4	4	1	44.4	11.759	108	105270000					0.457885	0.0946225	0.456443	0.41319
SMDB11_4264	23.0393	22.6611	22.6423	23.1272	0.378155	0.396985	-0.0878925	130.78	126640000	166	18	18	18	1	49.9	46.922	419	5065400					0.428598	0.464227	0.559573	0.098818
SMDB11_4266	17.4452	18.4828	17.114	17.6268	-1.03762	0.33116	-0.18159	4.8286	3879900	5	4	4	4	1	13.4	39.336	351	184760					1.22493	1.22107	0.55063	0.156151
SMDB11_4268	20.6992	20.1883	20.5328	20.4937	0.510925	0.166412	0.205479	7.9247	21563000	41	6	6	6	1	22.4	45.532	420	1134900		+			0.64727	1.32449	0.30687	0.260319
SMDB11_4272	21.2999	21.1568	21.2964	21.2826	0.143095	0.003505	0.0172825	24.832	36549000	39	9	9	9	1	34.3	42.129	376	2030500					0.115667	0.482722	0.010158	0.0285516
SMDB11_4276	23.5762	23.2864	21.7028	23.3533	0.28987	1.87343	0.222978	1.7797	119140000	26	3	3	3	1	13.8	27.826	246	7446000					1.1366	0.157144	0.825734	0.140898
SMDB11_4279	17.3746	17.8283	17.3319	18.8895	-0.453695	0.042695	-1.51486	15.234	3620900	8	2	2	2	1	6.3	45.511	398	241390				+	1.87547	0.40086	0.0438658	1.86832
SMDB11_4295	19.6219	19.0973	19.5231	19.5283	0.524564	0.0987692	0.0935492	71.338	10960000	29	6	6	6	1	24	33.572	292	782870					0.658137	1.19274	0.143845	0.130381
SMDB11_4300	18.0861	17.1263	19.2393	19.0188	0.959772	-1.15322	-0.932774	5.8704	6545000	11	4	4	4	1	21.5	30.02	265	436330	+				2.85364	1.14061	1.13208	0.878947
SMDB11_4301	21.8432	21.7942	21.2842	21.4051	0.0490525	0.55902	0.438095	52.907	50532000	80	11	11	11	1	48.5	40.68	359	2659600					0.408633	0.0516565	0.585415	0.652171
SMDB11_4306	20.4535	21.1783	20.4716	21.0159	-0.72485	-0.01815	-0.562385	52.899	30720000	67	7	7	7	1	50.3	19.525	187	3413400					0.910612	0.779872	0.0204614	1.08882
SMDB11_4311	32.1158	31.8387	32.0152	31.9072	0.277032	0.10057	0.208612	323.31	70314000000	712	30	30	29	1	73.1	52.187	487	3348300000					0.0185939	0.196457	0.0773867	0.281587
SMDB11_4318	17.5758	20.0243	17.1305	19.3939	-2.44848	0.445312	-1.81812	11.435	4928300	7	2	2	2	1	15.7	24.564	223	379100	+	+		+	5.32888	2.99439	0.792535	3.26836
SMDB11_4325	25.0797	25.1534	25.1132	25.0217	-0.0737175	-0.0334975	0.0580075	162.86	560050000	212	20	20	20	1	80.1	39.618	371	28002000					0.0295969	0.109333	0.0567136	0.105021
SMDB11_4330	20.4407	20.053	20.0599	20.6964	0.38769	0.38079	-0.255778	23.027	22576000	16	7	7	7	1	24.1	43.643	395	1505100					0.275265	0.284809	0.38433	0.180235
SMDB11_4339	24.6734	24.5172	24.8126	24.8501	0.156218	-0.13921	-0.176715	240.36	447270000	376	26	26	26	1	40.6	85.152	757	12088000					0.258662	0.210545	0.259409	0.287749
SMDB11_4340	17.522	17.9274	19.8612	20.2232	-0.405408	-2.33919	-2.70114	6.1465	10024000	25	6	6	6	1	42.5	29.788	275	911310	+		+	+	2.68342	0.210011	3.35246	3.05115
SMDB11_4341	22.0425	22.0165	22.0278	22.3142	0.0259625	0.0147	-0.271693	28.243	71165000	103	5	5	5	1	28.9	27.019	253	6469500					0.688438	0.0563697	0.032377	0.827669
SMDB11_4345	18.6185	19.2024	18.5278	18.8475	-0.583937	0.0907458	-0.229014	14.808	6402600	14	4	4	4	1	18.3	28.129	251	492510					0.260513	0.989068	0.0671739	0.356709
SMDB11_4348	17.2809	20.2536	19.0629	19.39	-2.97264	-1.78198	-2.10905	13.893	6942400	11	4	4	4	1	59.8	9.2425	87	1735600		+	+	+	1.4967	1.50437	1.50511	1.87897
SMDB11_4352	20.8732	20.6329	20.3023	20.7934	0.24033	0.570925	0.0798425	11.912	27977000	65	6	6	6	1	23.2	37.712	340	1865100					0.560345	0.323093	0.918041	0.0746339
SMDB11_4354	19.5118	19.9958	19.9438	19.7699	-0.48399	-0.431943	-0.258042	66.821	14461000	35	5	5	5	1	28.6	26.392	241	1446100					0.225195	0.502974	0.434971	0.373013
SMDB11_4356	18.2728	19.9689	17.7145	20.5073	-1.69604	0.55835	-2.23451	19.329	13331000	12	6	6	6	1	39.5	26.236	233	1110900				+	1.61006	1.24692	0.256316	1.50717
SMDB11_4360	23.6872	23.5258	23.5508	23.7205	0.161405	0.136427	-0.03337	159.04	203580000	207	17	17	17	1	59.1	50.158	443	10179000					0.572198	0.757723	0.753565	0.0851948
SMDB11_4370;SMDB11_3800	28.1641	28.4969	28.3098	28.6541	-0.332883	-0.14571	-0.490065	297.16	5784700000	587	NaN	NaN	NaN	2	66	43.195	394	289230000					0.72522	0.755511	0.311841	1.19734
SMDB11_4372	22.3208	22.1115	21.9598	22.6612	0.209292	0.361033	-0.340387	183.91	84253000	99	12	12	12	1	57.5	20.541	181	7659400					0.581599	0.183243	0.68154	0.721225
SMDB11_4373	24.4257	24.7753	24.5506	24.9696	-0.349675	-0.124928	-0.543953	43.855	433960000	92	5	5	5	1	36.6	14.894	142	61994000				+	0.930683	0.809615	1.20534	1.32741
SMDB11_4374	23.9675	24.1806	24.0975	24.1968	-0.21314	-0.129995	-0.229355	100.9	307070000	145	9	9	9	1	40.2	24.662	234	23621000					0.14172	0.330941	0.201323	0.475968
SMDB11_4375	22.6634	22.8231	22.5763	23.4676	-0.159695	0.0870725	-0.804127	30.679	152310000	77	10	10	10	1	60	17.803	165	19038000					0.243436	0.0827231	0.0520108	0.782917
SMDB11_4376	25.084	24.3611	24.5668	25.3468	0.722917	0.51719	-0.26272	136.81	565830000	121	7	7	7	1	81.8	12.269	121	80833000					0.372437	0.513789	0.29389	0.160671
SMDB11_4377	25.9163	25.6974	25.7829	25.7929	0.218858	0.13331	0.123403	323.31	921840000	731	64	64	64	1	54.1	150.55	1342	12628000					0.0508384	0.380227	0.224704	0.12081
SMDB11_4378	26.0174	25.7465	25.8064	25.7796	0.270928	0.211032	0.23783	323.31	943810000	834	68	68	68	1	58.6	154.9	1407	11947000					0.109906	0.454887	0.361803	0.253296
SMDB11_4384	20.6134	20.9006	20.4536	20.7227	-0.287158	0.159862	-0.109277	13.523	26885000	35	6	6	6	1	26.3	27.06	259	1581500					0.194278	0.317273	0.2221	0.108777
SMDB11_4387	22.323	22.2103	21.8359	22.4252	0.112687	0.487085	-0.102285	35.048	80813000	120	11	11	11	1	67.1	23.19	216	6216400					0.381641	0.0863641	0.579284	0.104897
SMDB11_4388	25.3754	25.3956	25.4485	25.3477	-0.0201875	-0.07308	0.0277525	188.21	689090000	129	18	18	18	1	42	72	647	19141000					0.0304442	0.0357337	0.220161	0.0596064
SMDB11_4394	24.3469	25.3757	24.8583	26.3462	-1.02885	-0.511442	-1.99929	87.91	840770000	47	6	6	6	1	63.3	9.5349	90	210190000				+	1.3647	0.647906	0.38314	1.97503
SMDB11_4396	22.1331	22.057	22.3333	22.2919	0.07608	-0.20016	-0.158755	276.71	76198000	148	16	16	16	1	51.5	45.111	427	3463500					0.58628	0.186257	0.553818	0.385619
SMDB11_4397	24.7536	24.6705	24.543	24.4547	0.0830625	0.210617	0.298895	323.31	399130000	332	26	26	26	1	59.9	57.493	529	13763000					0.731882	0.260652	0.885544	1.0651
SMDB11_4400	20.5371	20.379	20.1152	20.325	0.15812	0.4219	0.212093	45.257	21083000	38	9	9	9	1	20.7	71.805	652	727000					0.220409	0.177657	1.00002	0.293086
SMDB11_4403	19.8414	19.9812	19.5148	19.6701	-0.139885	0.326533	0.171245	19.441	15041000	46	12	12	12	1	14.7	113.22	1031	283800					0.137027	0.0890056	0.273346	0.13334
SMDB11_4405	23.5816	24.1711	23.9949	24.8617	-0.589453	-0.413248	-1.28012	323.31	319200000	314	26	26	26	1	57	76.976	697	8399900	+			+	2.65187	1.08493	0.619855	2.37736
SMDB11_4406	19.824	19.9063	19.5873	19.807	-0.0822417	0.236693	0.0170258	23.32	12150000	28	11	11	11	1	17.4	107.54	987	282560					0.0241843	0.040709	0.120463	0.0115222
SMDB11_4407	24.642	24.6211	24.1859	24.7213	0.0208175	0.456023	-0.079365	43.696	381910000	138	14	14	14	1	44.4	44.55	410	17360000					0.356764	0.0160829	0.502025	0.062266
SMDB11_4408	23.1229	23.5865	23.6809	24.1848	-0.463593	-0.558055	-1.06191	251.59	218170000	188	26	26	26	1	50.8	82.586	760	6233500	+	+	+	+	3.15168	1.3884	1.65268	2.86529
SMDB11_4409	19.6204	19.9061	19.8725	19.9983	-0.285667	-0.25209	-0.377857	7.2602	13657000	20	4	4	4	1	14.3	52.583	467	505800					0.575429	0.653759	0.403028	0.893342
SMDB11_4413	18.9553	19.1587	19.252	19.4821	-0.203407	-0.29664	-0.526765	8.6385	8530300	12	5	5	5	1	12.4	45.918	418	448970					0.455698	0.367836	0.435834	0.875619
SMDB11_4414	21.0345	21.0979	21.1809	21.0532	-0.06345	-0.146415	-0.0187675	21.221	36210000	32	9	9	9	1	23.1	59.726	542	1645900					0.0202625	0.0662369	0.195578	0.0183438
SMDB11_4415	21.1217	21.2178	21.1367	22.9858	-0.0960975	-0.014985	-1.86409	45.369	68436000	64	10	10	10	1	44.4	32.4	286	4277200	+			+	2.37324	0.0673726	0.0114112	3.26538
SMDB11_4416	24.2352	24.4205	24.1562	24.4478	-0.185277	0.078995	-0.212573	293.36	334080000	177	13	13	13	1	52.3	38.271	354	17583000					0.216742	0.217252	0.0978098	0.301813
SMDB11_4454	19.2602	19.5597	19.7224	19.7342	-0.299543	-0.462148	-0.474028	22.083	11763000	28	7	7	7	1	19.9	52.571	478	619090					0.353832	0.548633	0.502953	0.762984
SMDB11_4456	25.8632	25.4759	25.7955	25.5788	0.387225	0.067645	0.28441	73.753	831750000	99	4	4	4	1	50.5	10.301	97	166350000					0.772216	0.847959	0.145457	0.653827
SMDB11_4457	27.6274	27.4042	27.6494	27.4516	0.223195	-0.0219575	0.175802	323.31	3106000000	522	33	33	33	1	75.7	57.356	548	100190000					0.163144	0.445226	0.0341024	0.387198
SMDB11_4461	22.3962	22.4864	22.7062	22.6296	-0.090125	-0.309965	-0.233408	23.219	96042000	57	5	5	5	1	33	20.695	188	10671000					0.494706	0.187359	0.960876	0.513175
SMDB11_4474	17.7307	17.234	17.1689	18.8352	0.496685	0.561773	-1.1045	2.196	4644000	15	2	2	2	1	11.6	20.83	181	516000					1.98942	0.691967	0.744614	0.858505
SMDB11_4482	20.8592	21.4774	20.6595	20.3477	-0.618175	0.199708	0.51145	28.084	26275000	32	3	3	3	1	26.5	11.295	102	5254900					0.571938	0.621461	0.216573	0.452115
SMDB11_4484	21.472	21.6368	21.0947	21.9577	-0.16479	0.37729	-0.48568	120	52627000	112	11	11	11	1	33.9	45.321	416	2105100					0.56516	0.117112	0.376213	0.5511
SMDB11_4485	21.0137	21.7162	20.6051	22.2231	-0.702526	0.408611	-1.20945	95.585	53237000	59	11	11	11	1	43.7	37.467	334	3131600					0.448506	0.221479	0.15127	0.631989
SMDB11_4487	25.4398	25.1343	25.1086	25.0193	0.305495	0.331272	0.420577	295.36	586560000	324	27	27	27	1	65	47.137	432	29328000				+	1.06216	1.04755	1.13951	2.82767
SMDB11_4489	21.7363	21.7042	21.3377	21.5017	0.032185	0.398635	0.234625	124.41	49373000	97	18	18	18	1	29.1	93.072	824	1007600					0.181232	0.0273968	0.438598	0.192343
SMDB11_4498	23.6371	23.809	23.9174	24.7326	-0.17183	-0.28027	-1.09542	229.52	313140000	187	8	8	8	1	79.5	15.267	132	44735000				+	1.72829	0.191388	0.356865	1.51323
SMDB11_4499	21.4821	21.8736	21.6373	22.0412	-0.391535	-0.155188	-0.559147	27.004	62547000	28	4	4	4	1	48	8.9863	75	20849000					0.13972	0.391388	0.247369	0.42269
SMDB11_4500	24.8968	24.6876	24.3718	24.9997	0.209205	0.52503	-0.102935	98.764	465560000	145	9	9	9	1	56.7	15.823	150	46556000					0.33549	0.145485	0.54595	0.08818
SMDB11_4503	21.8403	21.964	22.0079	21.9173	-0.123707	-0.167611	-0.077	49.052	62220000	45	8	8	8	1	42.2	22.411	206	7777500					0.125692	0.281702	0.390103	0.184993
SMDB11_4505	19.7837	19.6765	19.5278	19.4042	0.10718	0.25583	0.379475	21.036	12381000	40	8	8	8	1	15.4	71.076	649	375190				+	0.44873	0.157126	0.81707	1.38211
SMDB11_4507	21.0112	21.0155	21.0056	21.5004	-0.0043475	0.00559	-0.489207	32.019	37628000	54	8	8	8	1	47	20.57	185	3135700					0.400686	0.00418816	0.005159	0.488542
SMDB11_4509	17.5478	17.0751	19.176	17.6557	0.472757	-1.62819	-0.107928	14.988	4607700	8	2	2	2	1	6.3	49.102	443	230390			+		1.92054	0.9481	2.20317	0.0780166
SMDB11_4510	21.7552	21.5728	21.7511	22.0285	0.182427	0.0040525	-0.27334	132.36	58094000	120	7	7	7	1	51.2	23.34	213	5281200					0.259984	0.271829	0.0139578	0.330624
SMDB11_4513	18.1521	18.9574	17.1689	17.4254	-0.80535	0.983195	0.7267	17.865	4640200	8	2	2	2	1	18.3	13.461	115	928050			+		1.01409	0.383341	1.6883	0.422048
SMDB11_4514	24.2836	23.6264	23.9432	24.6454	0.657187	0.340392	-0.361743	27.12	321090000	165	10	10	10	1	46.6	19.573	176	35677000					0.78131	0.753876	0.299738	0.336802
SMDB11_4517	20.3558	19.822	19.3233	20.1073	0.533783	1.03248	0.248475	16.502	16666000	28	6	6	6	1	19.8	36.665	334	1111100					0.365488	0.290396	0.667549	0.150123
SMDB11_4521	20.9099	20.5744	20.6126	21.1094	0.335447	0.297247	-0.199578	22.302	27849000	48	5	5	5	1	54.5	16.981	156	4641500					1.03083	0.484902	0.634011	0.528726
SMDB11_4522	26.2944	26.2901	26.3757	26.4727	0.004265	-0.0813275	-0.178315	270.67	1338100000	369	16	16	16	1	67	32.578	312	89205000					0.19612	0.00773324	0.2425	0.903226
SMDB11_4525A	23.6378	23.9025	23.7032	24.0362	-0.264737	-0.06543	-0.398378	9.6029	244160000	87	5	5	5	1	59.2	11.608	103	40693000					0.240659	0.341491	0.0684955	0.476563
SMDB11_4525B	24.0229	24.2599	24.0428	23.8304	-0.23701	-0.0198375	0.192515	27.57	277880000	116	4	4	4	1	48.2	9.1114	85	69470000					0.209174	0.259181	0.0177421	0.199115
SMDB11_4528	17.6755	17.6127	17.2166	19.791	0.0628175	0.458917	-2.11549	3.0701	6512200	6	2	2	2	1	9.7	43.028	390	407010	+			+	2.10874	0.0384876	0.789199	2.84904
SMDB11_4532	22.5945	22.2179	22.4622	22.577	0.376605	0.13235	0.0174925	27.202	87601000	97	11	11	11	1	65.2	17.771	158	7300000					0.246473	0.440177	0.121687	0.0153477
SMDB11_4535	22.1392	22.2463	22.1304	22.7434	-0.107125	0.00877	-0.604177	47.006	91413000	89	20	20	20	1	38.7	70.873	646	2285300					0.422567	0.0951587	0.00638691	0.676466
SMDB11_4537	21.49	21.2211	21.2213	21.1344	0.268835	0.268693	0.355585	38.092	40321000	68	10	10	10	1	29	47.793	445	1550800					0.154538	0.471089	0.515621	0.505711
SMDB11_4540	22.7205	22.2462	22.1918	22.836	0.474323	0.528723	-0.115518	79.41	94932000	105	16	16	16	1	38.6	55.421	502	4127500					0.455997	0.413824	0.538585	0.0995787
SMDB11_4541	23.4955	23.1106	23.095	23.281	0.38489	0.400547	0.214477	185.72	165860000	190	27	27	27	1	36.5	97.662	895	3455500					0.107283	0.366273	0.348227	0.168527
SMDB11_4542	17.3499	17.4508	17.8823	19.2692	-0.100972	-0.532423	-1.91931	8.5327	3860200	7	2	2	2	1	15.4	15.176	136	482520				+	0.974104	0.11138	0.295165	1.60078
SMDB11_4544	23.3417	23.0918	22.5412	22.823	0.24986	0.800543	0.518695	3.6752	132230000	49	5	5	5	1	60.7	10.197	89	33057000					0.315766	0.218378	0.711681	1.16012
SMDB11_4545	25.2539	25.0528	24.994	24.9909	0.20111	0.25986	0.262967	320.97	562050000	465	27	27	27	1	41.4	76.255	705	18131000					0.460154	0.460833	0.692492	0.639942
SMDB11_4547	21.8376	21.0761	21.1296	21.6082	0.76141	0.707998	0.22933	90.299	47863000	69	15	15	15	1	31.8	72.34	645	1595400		+			0.665108	1.74817	0.97947	0.218446
SMDB11_4555	20.2087	20.4591	20.1299	20.1559	-0.25044	0.0787425	0.05282	32.671	18051000	51	8	8	8	1	37.1	35.497	313	902560					0.259034	0.388528	0.088682	0.0544585
SMDB11_4560	21.3614	21.7178	21.6947	21.8098	-0.356365	-0.333333	-0.448353	8.3883	55387000	46	5	5	5	1	52.9	13.058	119	7912400					0.431059	0.88795	0.640995	1.16471
SMDB11_4562	25.5309	25.4368	25.6988	25.4758	0.0940675	-0.167908	0.055045	291.06	804790000	377	25	25	25	1	50.3	63.538	580	32192000					0.0594197	0.214643	0.210768	0.05501
SMDB11_4570	17.7041	17.0916	17.6951	18.9975	0.61244	0.0090275	-1.29344	2.2823	1991800	9	4	4	4	1	24.2	15.119	132	497960				+	1.72292	1.11206	0.00631031	1.33578
SMDB11_4576	19.9777	20.0919	20.0702	20.2696	-0.11412	-0.0924483	-0.291843	23.352	17604000	37	4	4	4	1	26.9	18.051	167	3520700					0.086362	0.108495	0.0972548	0.448891
SMDB11_4598	20.8275	20.0283	20.2502	19.9533	0.799165	0.577265	0.87417	76.285	20672000	70	10	10	10	1	22	63.438	554	861340		+		+	1.2487	2.24166	1.03899	1.457
SMDB11_4602	21.1232	20.9646	20.6335	20.7574	0.158573	0.489683	0.3658	8.0105	23501000	26	10	10	10	1	13.6	88.95	796	534100					0.465207	0.235737	0.798055	0.955408
SMDB11_4604	22.1879	22.2191	22.4499	22.5556	-0.03124	-0.26202	-0.367773	32.682	85150000	42	3	3	3	1	28.9	13.553	128	14192000					0.441383	0.0423579	0.551237	0.892636
SMDB11_4608	22.9209	22.5905	22.5996	22.8591	0.330472	0.321317	0.0618225	35.19	121640000	75	10	10	10	1	36.9	37.587	339	9356600					0.398352	0.676691	0.80132	0.0835403
SMDB11_4613	22.3852	21.7888	22.1648	22.1614	0.596455	0.220435	0.223805	57.299	74876000	108	21	21	21	1	29.7	108.83	958	1386600					0.635348	1.01051	0.318857	0.293778
SMDB11_4615	25.1016	25.1184	25.0777	25.1418	-0.0167425	0.023925	-0.04018	260.41	579550000	442	27	27	27	1	68.8	54.746	503	20698000					0.00241588	0.0321479	0.027609	0.112327
SMDB11_4628	19.2318	19.4433	19.8079	17.268	-0.211502	-0.576065	1.96381	19.521	8603500	30	6	6	6	1	23.3	29.397	275	537720	+		+	+	4.66467	0.211088	1.44405	4.39697
SMDB11_4640	20.4845	20.1649	19.7845	19.7344	0.319598	0.700025	0.750085	5.8897	14617000	30	5	5	5	1	16.3	42.887	386	859810					0.698066	0.335496	0.850389	0.825275
SMDB11_4672	18.2262	20.1585	20.4253	20.8554	-1.93222	-2.19906	-2.62916	34.872	18473000	21	7	7	7	1	35.6	33.173	306	1154600	+	+	+	+	2.65514	1.50467	1.35707	2.0613
SMDB11_4673	21.6499	22.4625	22.6605	17.4575	-0.812607	-1.01052	4.19249	25.515	61762000	15	6	6	6	1	34.4	24.463	215	6862400	+	+		+	3.82153	1.34584	0.314738	3.55776
SMDB11_4701	17.5614	18.0333	19.7336	19.7992	-0.471963	-2.17218	-2.23784	5.057	6744700	5	4	4	4	1	35.2	22.491	210	562060			+	+	1.45043	0.27472	1.66219	1.69119
SMDB11_4704	18.1154	17.5559	19.3765	19.3243	0.559522	-1.26115	-1.20894	4.9786	5271700	14	4	4	4	1	16	40.372	357	292870	+		+		2.26886	0.763845	1.38957	0.931208
SMDB11_4710	21.2751	21.0094	21.413	20.8752	0.265693	-0.137863	0.3999	72.628	25408000	61	13	13	13	1	28.7	59.164	520	907430					0.404106	0.203608	0.146221	0.583434
SMDB11_4733	24.1348	24.1707	23.6498	24.3369	-0.0359125	0.484977	-0.202098	145.55	302410000	183	8	8	8	1	49	21.192	204	27492000					0.300869	0.0225326	0.442434	0.13246
SMDB11_4742	21.7113	21.9309	21.7663	21.7591	-0.219595	-0.0549375	-0.04776	105.84	57219000	120	13	13	13	1	46.4	44.499	407	2600800					0.224278	0.552863	0.136688	0.400079
SMDB11_4743	21.9936	22.0519	21.948	22.0847	-0.05831	0.045595	-0.0911225	51.596	66911000	102	9	9	9	1	47.7	26.331	243	4779400					0.0658402	0.147425	0.0833731	0.190046
SMDB11_4751	22.3286	22.1827	22.0881	22.2925	0.145887	0.240487	0.0360675	213.18	78867000	151	16	16	16	1	36.2	62.019	555	2464600					0.204784	0.24423	0.626975	0.0765
SMDB11_4752	18.2825	19.1249	17.7459	19.6078	-0.842472	0.536585	-1.32532	13.355	8800300	34	2	2	2	1	18.8	17.922	165	800030					0.724184	0.414462	0.244131	0.882957
SMDB11_4755	17.6309	17.2707	17.6858	18.8114	0.360217	-0.0548925	-1.18049	2.9857	3072900	9	4	4	4	1	5.8	72.803	642	74949	+			+	2.58704	0.716212	0.0630717	1.75147
SMDB11_4758	17.9357	18.479	18.4289	18.5214	-0.54332	-0.493245	-0.585682	6.1186	5475200	10	4	4	4	1	21.9	24.003	215	497750					0.511717	0.517076	0.465436	0.741224
SMDB11_4761	21.4176	21.1139	21.1259	21.3703	0.303725	0.291713	0.0472775	32.759	39610000	47	6	6	6	1	47.2	17.214	159	4401100					0.24699	0.782662	0.360252	0.0828409
SMDB11_4762	22.3094	22.394	22.3769	22.7033	-0.0846475	-0.0675175	-0.393897	138.81	91063000	133	11	11	11	1	52.1	27.199	238	8278500				+	0.558155	0.121551	0.137617	1.40842

## Sheet: Upregulated in double mutant
		WT/ΔvgrG1ΔvgrG2		WT/ΔvgrG1		WT/ΔvgrG2
Identifier	Description	log2 ratio	t-test	log2 ratio	t-test	log2 ratio	t-test	ANOVA	Unique peptides	Coverage (%)	MW (kDa)
SMDB11_2094	CspC stress protein	-8.59203	+	-1.91071		-9.13394	+	+	4	92.8	7.4183
SMDB11_1935	TrpD anthranilate synthase component 2	-7.46676	+	0.543993	+	0.389033		+	4	16.3	35.486
SMDB11_1695	Unknown function	-6.55116	+	2.82775		2.61806		+	4	27.6	17.687
SMDB11_0171	RpsP 30S ribosomal subunit protein S16	-4.63105	+	-4.72384	+	-4.85218	+	+	3	35.4	9.1044
SMDB11_0104	Dgt deoxyguanosine triphosphate triphosphohydrolase	-4.13094	+	0.630858		-0.0582425		+	3	7.7	58.376
SMDB11_0379	Unknown function	-3.99691	+	-3.40377	+	-2.78507	+	+	3	30.3	12.019
SMDB11_2228	CheY chemotaxis regulator	-3.73024	+	-3.67351	+	-3.18351	+	+	3	37.2	14.152
SMDB11_3787	RpmC 50S ribosomal subunit protein L29	-3.35424	+	0.156042		-1.58028		+	3	49.2	7.2714
SMDB11_0618	ABC transporter substrate-binding protein	-3.3432	+	0.686793		0.122357		+	3	15.7	34.345
SMDB11_0998	Cold shock-like protein	-3.28144	+	0.580647		1.37486		+	3	46.4	7.5765
SMDB11_3444	Putative exported protein	-3.18549	+	-2.93675	+	-2.86376	+	+	7	47.9	26.355
SMDB11_2258	TssB Type VI secretion system protein	-3.14957	+	-2.23621		-2.25512	+	+	7	51.1	19.939
SMDB11_1453	SufA Fe-S cluster assembly protein	-3.09629	+	-0.358133		-0.42014		+	2	16.3	13.533
SMDB11_1938	TrpA tryptophan synthase alpha chain	-3.05397	+	-2.86909	+	0.266163		+	3	19.4	28.805
SMDB11_1382	Hypothetical protein	-3.04456	+	-2.84547	+	-2.91204	+	+	4	43.6	17.559
SMDB11_2696	NuoE NADH-quinone oxidoreductase chain E	-2.87862	+	0.432823		0.318892		+	3	35.5	20.286
SMDB11_0412	Unknown function	-2.82254	+	0.444002		0.330758		+	2	44.3	7.784
SMDB11_4340	Putative carboxymethyl enebutenolidase	-2.70114	+	-2.33919	+	-0.405408		+	6	42.5	29.788
SMDB11_4672	Putative exported protein	-2.62916	+	-2.19906	+	-1.93222	+	+	7	35.6	33.173
SMDB11_4008	MetF 5,10-methylenetetrahydrofolate reductase	-2.55296	+	-0.0173775		-2.59361	+	+	6	25.8	33.161
SMDB11_4188	Methyl-accepting chemotaxis protein	-2.51843	+	-1.11491		-0.915893		+	19	41.3	69.561
SMDB11_2267	Fha Type VI secretion system-associated protein	-2.49774	+	0.247285		0.16081		+	2	5.3	62.186
SMDB11_4098	EngB ATP/GTP-binding protein	-2.45948	+	-1.38664	+	0.42818		+	4	23.8	23.898
SMDB11_2227	CheZ chemotaxis regulator	-2.44802	+	-0.54997		0.26708		+	5	32.2	23.763
SMDB11_4043	Rhodanese-like protein	-2.39787	+	1.10065		-1.85677		+	4	36.1	15.778
SMDB11_1370	Unknown function	-2.28873	+	-1.38756	+	-1.71124	+	+	2	30.8	14.647
SMDB11_1333	Cold shock-like protein	-2.28084	+	-0.997647		-0.642325		+	3	36.6	12.442
SMDB11_0180	TyrA fused chorismate mutase T/prephenate dehydrogenase	-2.20816	+	0.19953		-2.84644	+	+	4	12.9	42.21
SMDB11_4090	Putative hydrolase	-2.19641	+	-1.61112	+	-2.35535	+	+	4	34.2	21.961
SMDB11_0372	Putative sulfur reduction protein	-2.185	+	0.372707		0.187938		+	2	26.5	12.533
SMDB11_4528	ObgE GTPase involved in cell partioning and DNA repair	-2.11549	+	0.458917		0.0628175		+	2	9.7	43.028
SMDB11_4212	Unknown function	-2.04941	+	-1.56181	+	-0.12905		+	2	6.9	40.073
Proteins significantly upregulated in the secretome of the ΔvgrG1ΔvgrG2 mutant compared with the wild type
Proteins whose abundance in the secretome is > 4-fold greater in the double ΔvgrG1ΔvgrG2 mutant than the wild type, with significant t-test (p<0.05, +) for this comparison and significant ANOVA score (p<0.05,+) over the four conditions.
